# Supplementary material for: A neutralizing epitope on the SD1 domain of SARS-CoV-2 spike targeted following infection and vaccination
Source: Cell Rep. 2022 Aug 11;40(8):111276. doi: 10.1016/j.celrep.2022.111276 (PMC9365860; doi:10.1016/j.celrep.2022.111276)
Supplement: Data S1. Deuterium uptake values for the 321 peptides whose HDX was followed, related to Figure 3 [file mmc2.xlsx]

## Sheet: HDX data table
Protein	Start	End	Sequence	MHP (Da)	State	Exposure	Uptake (Da)	Uptake SD	RT (min)
Spike	19	31	TTRTQLPPAYTNS	1449.73	Maximally labelled state	Max	6.24397	0	4.0121
Spike	19	31	TTRTQLPPAYTNS	1449.73	Spike + mAb P008_60	20 s (ice)	3.52536	0.120662	4.0094
Spike	19	31	TTRTQLPPAYTNS	1449.73	Spike + mAb P008_60	15 s (20 C)	4.79762	0.026626	3.9397
Spike	19	31	TTRTQLPPAYTNS	1449.73	Spike + mAb P008_60	1 min (20 C)	5.16661	0	3.93954
Spike	19	31	TTRTQLPPAYTNS	1449.73	Spike + mAb P008_60	10 min (20 C)	5.30299	0	4.00511
Spike	19	31	TTRTQLPPAYTNS	1449.73	Spike + mAb P008_60	100 min (20 C)	6.00931	0	4.00132
Spike	19	31	TTRTQLPPAYTNS	1449.73	Spike alone	20 s (ice)	3.56404	0.008768	4.0197
Spike	19	31	TTRTQLPPAYTNS	1449.73	Spike alone	15 s (20 C)	4.73696	0.070628	3.94913
Spike	19	31	TTRTQLPPAYTNS	1449.73	Spike alone	1 min (20 C)	5.15721	0	3.94692
Spike	19	31	TTRTQLPPAYTNS	1449.73	Spike alone	10 min (20 C)	5.29339	0	4.01953
Spike	19	31	TTRTQLPPAYTNS	1449.73	Spike alone	100 min (20 C)	5.93218	0	4.01188
Spike	32	41	FTRGVYYPDK	1245.63	Maximally labelled state	Max	4.49157	0	4.09254
Spike	32	41	FTRGVYYPDK	1245.63	Spike + mAb P008_60	20 s (ice)	1.02282	0.023031	4.10561
Spike	32	41	FTRGVYYPDK	1245.63	Spike + mAb P008_60	15 s (20 C)	1.19375	0.022296	4.0392
Spike	32	41	FTRGVYYPDK	1245.63	Spike + mAb P008_60	1 min (20 C)	1.38907	0	4.04573
Spike	32	41	FTRGVYYPDK	1245.63	Spike + mAb P008_60	10 min (20 C)	1.43261	0	4.10989
Spike	32	41	FTRGVYYPDK	1245.63	Spike + mAb P008_60	100 min (20 C)	2.10122	0	4.09516
Spike	32	41	FTRGVYYPDK	1245.63	Spike alone	20 s (ice)	1.05601	0.022627	4.11236
Spike	32	41	FTRGVYYPDK	1245.63	Spike alone	15 s (20 C)	1.24197	0.021304	4.04771
Spike	32	41	FTRGVYYPDK	1245.63	Spike alone	1 min (20 C)	1.41756	0	4.04295
Spike	32	41	FTRGVYYPDK	1245.63	Spike alone	10 min (20 C)	1.592	0	4.10855
Spike	32	41	FTRGVYYPDK	1245.63	Spike alone	100 min (20 C)	2.01531	0	4.10203
Spike	32	48	FTRGVYYPDKVFRSSVL	2034.08	Maximally labelled state	Max	9.5458	0	5.64213
Spike	32	48	FTRGVYYPDKVFRSSVL	2034.08	Spike + mAb P008_60	20 s (ice)	2.15142	0.040623	5.64543
Spike	32	48	FTRGVYYPDKVFRSSVL	2034.08	Spike + mAb P008_60	15 s (20 C)	3.78631	0.071614	5.57034
Spike	32	48	FTRGVYYPDKVFRSSVL	2034.08	Spike + mAb P008_60	1 min (20 C)	4.84431	0	5.56844
Spike	32	48	FTRGVYYPDKVFRSSVL	2034.08	Spike + mAb P008_60	10 min (20 C)	6.45559	0	5.63071
Spike	32	48	FTRGVYYPDKVFRSSVL	2034.08	Spike + mAb P008_60	100 min (20 C)	7.33257	0	5.61828
Spike	32	48	FTRGVYYPDKVFRSSVL	2034.08	Spike alone	20 s (ice)	2.12604	0.00177	5.65071
Spike	32	48	FTRGVYYPDKVFRSSVL	2034.08	Spike alone	15 s (20 C)	3.61924	0.168534	5.57723
Spike	32	48	FTRGVYYPDKVFRSSVL	2034.08	Spike alone	1 min (20 C)	4.79267	0	5.56496
Spike	32	48	FTRGVYYPDKVFRSSVL	2034.08	Spike alone	10 min (20 C)	6.41261	0	5.62741
Spike	32	48	FTRGVYYPDKVFRSSVL	2034.08	Spike alone	100 min (20 C)	7.26096	0	5.62755
Spike	43	54	FRSSVLHSTQDL	1389.71	Maximally labelled state	Max	5.35972	0	4.6575
Spike	43	54	FRSSVLHSTQDL	1389.71	Spike + mAb P008_60	20 s (ice)	1.68041	0.032111	4.66379
Spike	43	54	FRSSVLHSTQDL	1389.71	Spike + mAb P008_60	15 s (20 C)	2.42454	0.043756	4.59151
Spike	43	54	FRSSVLHSTQDL	1389.71	Spike + mAb P008_60	1 min (20 C)	2.90618	0	4.59357
Spike	43	54	FRSSVLHSTQDL	1389.71	Spike + mAb P008_60	10 min (20 C)	3.43386	0	4.6594
Spike	43	54	FRSSVLHSTQDL	1389.71	Spike + mAb P008_60	100 min (20 C)	4.50745	0	4.65187
Spike	43	54	FRSSVLHSTQDL	1389.71	Spike alone	20 s (ice)	1.63761	0.044993	4.66981
Spike	43	54	FRSSVLHSTQDL	1389.71	Spike alone	15 s (20 C)	2.34779	0.111726	4.59894
Spike	43	54	FRSSVLHSTQDL	1389.71	Spike alone	1 min (20 C)	2.86523	0	4.5936
Spike	43	54	FRSSVLHSTQDL	1389.71	Spike alone	10 min (20 C)	3.39762	0	4.6604
Spike	43	54	FRSSVLHSTQDL	1389.71	Spike alone	100 min (20 C)	4.35828	0	4.65056
Spike	47	54	VLHSTQDL	912.479	Maximally labelled state	Max	2.68081	0	4.11866
Spike	47	54	VLHSTQDL	912.479	Spike + mAb P008_60	20 s (ice)	1.01256	0.019184	4.11561
Spike	47	54	VLHSTQDL	912.479	Spike + mAb P008_60	15 s (20 C)	1.07725	0.018145	4.05673
Spike	47	54	VLHSTQDL	912.479	Spike + mAb P008_60	1 min (20 C)	1.14468	0	4.06
Spike	47	54	VLHSTQDL	912.479	Spike + mAb P008_60	10 min (20 C)	1.09563	0	4.12232
Spike	47	54	VLHSTQDL	912.479	Spike + mAb P008_60	100 min (20 C)	1.67524	0	4.11576
Spike	47	54	VLHSTQDL	912.479	Spike alone	20 s (ice)	1.03505	0.007838	4.12608
Spike	47	54	VLHSTQDL	912.479	Spike alone	15 s (20 C)	1.07262	0.032013	4.06412
Spike	47	54	VLHSTQDL	912.479	Spike alone	1 min (20 C)	1.12822	0	4.06037
Spike	47	54	VLHSTQDL	912.479	Spike alone	10 min (20 C)	1.14922	0	4.13488
Spike	47	54	VLHSTQDL	912.479	Spike alone	100 min (20 C)	1.61646	0	4.12238
Spike	47	55	VLHSTQDLF	1059.55	Maximally labelled state	Max	3.19593	0	5.82627
Spike	47	55	VLHSTQDLF	1059.55	Spike + mAb P008_60	20 s (ice)	1.13906	0.009209	5.82787
Spike	47	55	VLHSTQDLF	1059.55	Spike + mAb P008_60	15 s (20 C)	1.12731	0.074505	5.74909
Spike	47	55	VLHSTQDLF	1059.55	Spike + mAb P008_60	1 min (20 C)	1.19785	0	5.74484
Spike	47	55	VLHSTQDLF	1059.55	Spike + mAb P008_60	10 min (20 C)	1.31536	0	5.82647
Spike	47	55	VLHSTQDLF	1059.55	Spike + mAb P008_60	100 min (20 C)	1.65096	0	5.80696
Spike	47	55	VLHSTQDLF	1059.55	Spike alone	20 s (ice)	0.957443	0.029175	5.83093
Spike	47	55	VLHSTQDLF	1059.55	Spike alone	15 s (20 C)	1.03004	0.0465	5.75392
Spike	47	55	VLHSTQDLF	1059.55	Spike alone	1 min (20 C)	0.988423	0	5.74739
Spike	47	55	VLHSTQDLF	1059.55	Spike alone	10 min (20 C)	1.06943	0	5.8186
Spike	47	55	VLHSTQDLF	1059.55	Spike alone	100 min (20 C)	1.58828	0	5.81007
Spike	47	56	VLHSTQDLFL	1172.63	Maximally labelled state	Max	3.89859	0	6.49328
Spike	47	56	VLHSTQDLFL	1172.63	Spike + mAb P008_60	20 s (ice)	0.838483	0.03866	6.4944
Spike	47	56	VLHSTQDLFL	1172.63	Spike + mAb P008_60	15 s (20 C)	1.01259	0.005129	6.41124
Spike	47	56	VLHSTQDLFL	1172.63	Spike + mAb P008_60	1 min (20 C)	1.03002	0	6.41392
Spike	47	56	VLHSTQDLFL	1172.63	Spike + mAb P008_60	10 min (20 C)	1.00431	0	6.48615
Spike	47	56	VLHSTQDLFL	1172.63	Spike + mAb P008_60	100 min (20 C)	1.65867	0	6.47222
Spike	47	56	VLHSTQDLFL	1172.63	Spike alone	20 s (ice)	0.830902	0.005328	6.49852
Spike	47	56	VLHSTQDLFL	1172.63	Spike alone	15 s (20 C)	1.04138	0.034693	6.41484
Spike	47	56	VLHSTQDLFL	1172.63	Spike alone	1 min (20 C)	1.01746	0	6.41353
Spike	47	56	VLHSTQDLFL	1172.63	Spike alone	10 min (20 C)	1.10062	0	6.48736
Spike	47	56	VLHSTQDLFL	1172.63	Spike alone	100 min (20 C)	1.61185	0	6.48082
Spike	49	54	HSTQDL	700.326	Maximally labelled state	Max	2.31133	0	2.46342
Spike	49	54	HSTQDL	700.326	Spike + mAb P008_60	20 s (ice)	0.811901	0.012445	2.46366
Spike	49	54	HSTQDL	700.326	Spike + mAb P008_60	15 s (20 C)	0.846876	0.004591	2.42799
Spike	49	54	HSTQDL	700.326	Spike + mAb P008_60	1 min (20 C)	0.888406	0	2.43978
Spike	49	54	HSTQDL	700.326	Spike + mAb P008_60	10 min (20 C)	0.890581	0	2.47853
Spike	49	54	HSTQDL	700.326	Spike + mAb P008_60	100 min (20 C)	1.2356	0	3.08396
Spike	49	54	HSTQDL	700.326	Spike alone	20 s (ice)	0.822896	0.00025	2.46128
Spike	49	54	HSTQDL	700.326	Spike alone	15 s (20 C)	0.8511	0.017441	2.67957
Spike	49	54	HSTQDL	700.326	Spike alone	1 min (20 C)	0.88594	0	3.06668
Spike	49	54	HSTQDL	700.326	Spike alone	10 min (20 C)	0.909895	0	3.21338
Spike	49	54	HSTQDL	700.326	Spike alone	100 min (20 C)	1.23342	0	2.46779
Spike	49	55	HSTQDLF	847.394	Maximally labelled state	Max	2.89322	0	5.52712
Spike	49	55	HSTQDLF	847.394	Spike + mAb P008_60	20 s (ice)	0.917455	0.005714	5.51447
Spike	49	55	HSTQDLF	847.394	Spike + mAb P008_60	15 s (20 C)	0.970515	0.007231	5.43439
Spike	49	55	HSTQDLF	847.394	Spike + mAb P008_60	1 min (20 C)	0.94437	0	5.43875
Spike	49	55	HSTQDLF	847.394	Spike + mAb P008_60	10 min (20 C)	0.946584	0	5.51546
Spike	49	55	HSTQDLF	847.394	Spike + mAb P008_60	100 min (20 C)	1.46946	0	5.50484
Spike	49	55	HSTQDLF	847.394	Spike alone	20 s (ice)	0.897725	0.020724	5.52654
Spike	49	55	HSTQDLF	847.394	Spike alone	15 s (20 C)	0.9391	0.016897	5.44594
Spike	49	55	HSTQDLF	847.394	Spike alone	1 min (20 C)	0.974878	0	5.43702
Spike	49	55	HSTQDLF	847.394	Spike alone	10 min (20 C)	0.98401	0	5.5175
Spike	49	55	HSTQDLF	847.394	Spike alone	100 min (20 C)	1.39997	0	5.50926
Spike	65	79	FHAIHVSGTNGTKRF	1671.87	Spike + mAb P008_60	20 s (ice)	1.21368	0.081978	7.25284
Spike	65	79	FHAIHVSGTNGTKRF	1671.87	Spike + mAb P008_60	15 s (20 C)	1.69891	0.143313	6.99477
Spike	65	79	FHAIHVSGTNGTKRF	1671.87	Spike + mAb P008_60	1 min (20 C)	2.05902	0	7.20314
Spike	65	79	FHAIHVSGTNGTKRF	1671.87	Spike + mAb P008_60	10 min (20 C)	3.09365	0	7.21908
Spike	65	79	FHAIHVSGTNGTKRF	1671.87	Spike + mAb P008_60	100 min (20 C)	2.9221	0	7.17668
Spike	65	79	FHAIHVSGTNGTKRF	1671.87	Spike alone	20 s (ice)	1.12757	0.012186	7.24786
Spike	65	79	FHAIHVSGTNGTKRF	1671.87	Spike alone	15 s (20 C)	1.69142	0.116192	7.19012
Spike	65	79	FHAIHVSGTNGTKRF	1671.87	Spike alone	1 min (20 C)	2.02578	0	7.24274
Spike	65	79	FHAIHVSGTNGTKRF	1671.87	Spike alone	10 min (20 C)	2.92325	0	7.2197
Spike	65	79	FHAIHVSGTNGTKRF	1671.87	Spike alone	100 min (20 C)	2.9162	0	7.18669
Spike	81	91	NPVLPFNDGVY	1234.61	Maximally labelled state	Max	5.24295	0	6.71082
Spike	81	91	NPVLPFNDGVY	1234.61	Spike + mAb P008_60	20 s (ice)	0.201533	0.047806	6.72544
Spike	81	91	NPVLPFNDGVY	1234.61	Spike + mAb P008_60	15 s (20 C)	0.671618	0.041877	6.64995
Spike	81	91	NPVLPFNDGVY	1234.61	Spike + mAb P008_60	1 min (20 C)	1.15528	0	6.64945
Spike	81	91	NPVLPFNDGVY	1234.61	Spike + mAb P008_60	10 min (20 C)	1.68226	0	6.71178
Spike	81	91	NPVLPFNDGVY	1234.61	Spike + mAb P008_60	100 min (20 C)	2.36622	0	6.70072
Spike	81	91	NPVLPFNDGVY	1234.61	Spike alone	20 s (ice)	0.251341	0.003379	6.73179
Spike	81	91	NPVLPFNDGVY	1234.61	Spike alone	15 s (20 C)	0.616561	0.055395	6.64899
Spike	81	91	NPVLPFNDGVY	1234.61	Spike alone	1 min (20 C)	1.01652	0	6.64584
Spike	81	91	NPVLPFNDGVY	1234.61	Spike alone	10 min (20 C)	1.71935	0	6.70909
Spike	81	91	NPVLPFNDGVY	1234.61	Spike alone	100 min (20 C)	2.29429	0	6.70899
Spike	92	103	FASTEKSNIIRG	1322.71	Maximally labelled state	Max	6.30701	0	3.8435
Spike	92	103	FASTEKSNIIRG	1322.71	Spike + mAb P008_60	20 s (ice)	2.08632	0.104508	3.81541
Spike	92	103	FASTEKSNIIRG	1322.71	Spike + mAb P008_60	15 s (20 C)	3.49071	0.061652	3.78505
Spike	92	103	FASTEKSNIIRG	1322.71	Spike + mAb P008_60	1 min (20 C)	3.90454	0	3.78375
Spike	92	103	FASTEKSNIIRG	1322.71	Spike + mAb P008_60	10 min (20 C)	4.16382	0	3.834
Spike	92	103	FASTEKSNIIRG	1322.71	Spike + mAb P008_60	100 min (20 C)	4.75213	0	3.8346
Spike	92	103	FASTEKSNIIRG	1322.71	Spike alone	20 s (ice)	2.14116	0.002285	3.8369
Spike	92	103	FASTEKSNIIRG	1322.71	Spike alone	15 s (20 C)	3.41346	0.060748	3.7913
Spike	92	103	FASTEKSNIIRG	1322.71	Spike alone	1 min (20 C)	3.79913	0	3.79555
Spike	92	103	FASTEKSNIIRG	1322.71	Spike alone	10 min (20 C)	4.11186	0	3.85638
Spike	92	103	FASTEKSNIIRG	1322.71	Spike alone	100 min (20 C)	4.67143	0	3.83641
Spike	92	105	FASTEKSNIIRGWI	1621.87	Maximally labelled state	Max	8.13732	0	7.03342
Spike	92	105	FASTEKSNIIRGWI	1621.87	Spike + mAb P008_60	20 s (ice)	1.94448	0.058377	6.9349
Spike	92	105	FASTEKSNIIRGWI	1621.87	Spike + mAb P008_60	15 s (20 C)	3.0308	0.026666	6.82366
Spike	92	105	FASTEKSNIIRGWI	1621.87	Spike + mAb P008_60	1 min (20 C)	3.32905	0	6.82114
Spike	92	105	FASTEKSNIIRGWI	1621.87	Spike + mAb P008_60	10 min (20 C)	3.66211	0	7.02524
Spike	92	105	FASTEKSNIIRGWI	1621.87	Spike + mAb P008_60	100 min (20 C)	4.17341	0	6.87795
Spike	92	105	FASTEKSNIIRGWI	1621.87	Spike alone	20 s (ice)	1.92243	0.032701	6.95366
Spike	92	105	FASTEKSNIIRGWI	1621.87	Spike alone	15 s (20 C)	2.89328	0.039857	6.86717
Spike	92	105	FASTEKSNIIRGWI	1621.87	Spike alone	1 min (20 C)	2.97442	0	6.95816
Spike	92	105	FASTEKSNIIRGWI	1621.87	Spike alone	10 min (20 C)	3.60012	0	7.03477
Spike	92	105	FASTEKSNIIRGWI	1621.87	Spike alone	100 min (20 C)	4.17471	0	6.87326
Spike	92	106	FASTEKSNIIRGWIF	1768.94	Maximally labelled state	Max	8.4606	0	7.02996
Spike	92	106	FASTEKSNIIRGWIF	1768.94	Spike + mAb P008_60	20 s (ice)	2.132	0.040734	7.03485
Spike	92	106	FASTEKSNIIRGWIF	1768.94	Spike + mAb P008_60	15 s (20 C)	3.22291	0.02723	6.96737
Spike	92	106	FASTEKSNIIRGWIF	1768.94	Spike + mAb P008_60	1 min (20 C)	3.54768	0	6.96055
Spike	92	106	FASTEKSNIIRGWIF	1768.94	Spike + mAb P008_60	10 min (20 C)	3.84656	0	7.02194
Spike	92	106	FASTEKSNIIRGWIF	1768.94	Spike + mAb P008_60	100 min (20 C)	4.52669	0	7.01086
Spike	92	106	FASTEKSNIIRGWIF	1768.94	Spike alone	20 s (ice)	2.17098	0.029189	7.03372
Spike	92	106	FASTEKSNIIRGWIF	1768.94	Spike alone	15 s (20 C)	3.09368	0.070493	6.97383
Spike	92	106	FASTEKSNIIRGWIF	1768.94	Spike alone	1 min (20 C)	3.48269	0	6.95333
Spike	92	106	FASTEKSNIIRGWIF	1768.94	Spike alone	10 min (20 C)	3.81725	0	7.02181
Spike	92	106	FASTEKSNIIRGWIF	1768.94	Spike alone	100 min (20 C)	4.41659	0	7.01117
Spike	93	110	ASTEKSNIIRGWIFGTTL	1994.07	Maximally labelled state	Max	10.5828	0	7.10138
Spike	93	110	ASTEKSNIIRGWIFGTTL	1994.07	Spike + mAb P008_60	20 s (ice)	1.77248	0.010582	7.10941
Spike	93	110	ASTEKSNIIRGWIFGTTL	1994.07	Spike + mAb P008_60	15 s (20 C)	2.64202	0.034186	7.03347
Spike	93	110	ASTEKSNIIRGWIFGTTL	1994.07	Spike + mAb P008_60	1 min (20 C)	3.00243	0	7.03649
Spike	93	110	ASTEKSNIIRGWIFGTTL	1994.07	Spike + mAb P008_60	10 min (20 C)	4.04475	0	7.09255
Spike	93	110	ASTEKSNIIRGWIFGTTL	1994.07	Spike + mAb P008_60	100 min (20 C)	5.94021	0	7.08169
Spike	93	110	ASTEKSNIIRGWIFGTTL	1994.07	Spike alone	20 s (ice)	1.74819	0.034937	7.11875
Spike	93	110	ASTEKSNIIRGWIFGTTL	1994.07	Spike alone	15 s (20 C)	2.54567	0.066418	7.03667
Spike	93	110	ASTEKSNIIRGWIFGTTL	1994.07	Spike alone	1 min (20 C)	3.06261	0	7.03387
Spike	93	110	ASTEKSNIIRGWIFGTTL	1994.07	Spike alone	10 min (20 C)	4.13678	0	7.09379
Spike	93	110	ASTEKSNIIRGWIFGTTL	1994.07	Spike alone	100 min (20 C)	5.78837	0	7.08405
Spike	94	106	STEKSNIIRGWIF	1550.83	Maximally labelled state	Max	7.63002	0	7.04102
Spike	94	106	STEKSNIIRGWIF	1550.83	Spike + mAb P008_60	20 s (ice)	1.74715	0.039512	7.04946
Spike	94	106	STEKSNIIRGWIF	1550.83	Spike + mAb P008_60	15 s (20 C)	2.49461	0.023391	6.97642
Spike	94	106	STEKSNIIRGWIF	1550.83	Spike + mAb P008_60	1 min (20 C)	2.73334	0	6.97724
Spike	94	106	STEKSNIIRGWIF	1550.83	Spike + mAb P008_60	10 min (20 C)	3.32272	0	7.02721
Spike	94	106	STEKSNIIRGWIF	1550.83	Spike + mAb P008_60	100 min (20 C)	3.94221	0	7.0226
Spike	94	106	STEKSNIIRGWIF	1550.83	Spike alone	20 s (ice)	1.68484	0.059377	7.05024
Spike	94	106	STEKSNIIRGWIF	1550.83	Spike alone	15 s (20 C)	2.42194	0.047939	6.98326
Spike	94	106	STEKSNIIRGWIF	1550.83	Spike alone	1 min (20 C)	2.70474	0	6.9641
Spike	94	106	STEKSNIIRGWIF	1550.83	Spike alone	10 min (20 C)	3.30715	0	7.03892
Spike	94	106	STEKSNIIRGWIF	1550.83	Spike alone	100 min (20 C)	3.87788	0	7.02048
Spike	95	103	TEKSNIIRG	1017.57	Maximally labelled state	Max	5.15296	0	3.84382
Spike	95	103	TEKSNIIRG	1017.57	Spike + mAb P008_60	20 s (ice)	1.52413	0.059849	3.824
Spike	95	103	TEKSNIIRG	1017.57	Spike + mAb P008_60	15 s (20 C)	2.41827	0.069637	3.78296
Spike	95	103	TEKSNIIRG	1017.57	Spike + mAb P008_60	1 min (20 C)	2.64368	0	3.78727
Spike	95	103	TEKSNIIRG	1017.57	Spike + mAb P008_60	10 min (20 C)	3.06738	0	3.83954
Spike	95	103	TEKSNIIRG	1017.57	Spike + mAb P008_60	100 min (20 C)	3.60835	0	3.84091
Spike	95	103	TEKSNIIRG	1017.57	Spike alone	20 s (ice)	1.45292	0.029239	3.84641
Spike	95	103	TEKSNIIRG	1017.57	Spike alone	15 s (20 C)	2.37126	0.038958	3.801
Spike	95	103	TEKSNIIRG	1017.57	Spike alone	1 min (20 C)	2.46189	0	3.79865
Spike	95	103	TEKSNIIRG	1017.57	Spike alone	10 min (20 C)	3.00387	0	3.86536
Spike	95	103	TEKSNIIRG	1017.57	Spike alone	100 min (20 C)	3.51958	0	3.84775
Spike	95	106	TEKSNIIRGWIF	1463.8	Maximally labelled state	Max	6.72921	0	7.05419
Spike	95	106	TEKSNIIRGWIF	1463.8	Spike + mAb P008_60	20 s (ice)	1.24108	0.039947	6.94391
Spike	95	106	TEKSNIIRGWIF	1463.8	Spike + mAb P008_60	15 s (20 C)	1.63285	0.065185	6.83816
Spike	95	106	TEKSNIIRGWIF	1463.8	Spike + mAb P008_60	1 min (20 C)	1.98449	0	6.83545
Spike	95	106	TEKSNIIRGWIF	1463.8	Spike + mAb P008_60	10 min (20 C)	2.26147	0	6.8984
Spike	95	106	TEKSNIIRGWIF	1463.8	Spike + mAb P008_60	100 min (20 C)	2.82192	0	6.88592
Spike	95	106	TEKSNIIRGWIF	1463.8	Spike alone	20 s (ice)	1.16469	0	6.92854
Spike	95	106	TEKSNIIRGWIF	1463.8	Spike alone	15 s (20 C)	1.60566	0.054064	6.83981
Spike	95	106	TEKSNIIRGWIF	1463.8	Spike alone	1 min (20 C)	1.93442	0	6.83104
Spike	95	106	TEKSNIIRGWIF	1463.8	Spike alone	10 min (20 C)	2.2275	0	6.89841
Spike	95	106	TEKSNIIRGWIF	1463.8	Spike alone	100 min (20 C)	2.83094	0	6.88835
Spike	97	106	KSNIIRGWIF	1233.71	Maximally labelled state	Max	5.38375	0	6.85769
Spike	97	106	KSNIIRGWIF	1233.71	Spike + mAb P008_60	20 s (ice)	0.453194	0.025028	6.85346
Spike	97	106	KSNIIRGWIF	1233.71	Spike + mAb P008_60	15 s (20 C)	0.870887	0.029026	6.77967
Spike	97	106	KSNIIRGWIF	1233.71	Spike + mAb P008_60	1 min (20 C)	1.04557	0	6.78567
Spike	97	106	KSNIIRGWIF	1233.71	Spike + mAb P008_60	10 min (20 C)	1.29218	0	6.84567
Spike	97	106	KSNIIRGWIF	1233.71	Spike + mAb P008_60	100 min (20 C)	1.99176	0	6.82824
Spike	97	106	KSNIIRGWIF	1233.71	Spike alone	20 s (ice)	0.476795	0.015364	6.86174
Spike	97	106	KSNIIRGWIF	1233.71	Spike alone	15 s (20 C)	0.777949	0.062561	6.78475
Spike	97	106	KSNIIRGWIF	1233.71	Spike alone	1 min (20 C)	1.00853	0	6.77611
Spike	97	106	KSNIIRGWIF	1233.71	Spike alone	10 min (20 C)	1.41597	0	6.84444
Spike	97	106	KSNIIRGWIF	1233.71	Spike alone	100 min (20 C)	2.0395	0	6.83018
Spike	98	110	SNIIRGWIFGTTL	1477.82	Maximally labelled state	Max	8.35825	0	7.58506
Spike	98	110	SNIIRGWIFGTTL	1477.82	Spike + mAb P008_60	20 s (ice)	0.195382	0.048872	7.60563
Spike	98	110	SNIIRGWIFGTTL	1477.82	Spike + mAb P008_60	15 s (20 C)	0.371633	0.020155	7.52315
Spike	98	110	SNIIRGWIFGTTL	1477.82	Spike + mAb P008_60	1 min (20 C)	0.546807	0	7.52914
Spike	98	110	SNIIRGWIFGTTL	1477.82	Spike + mAb P008_60	10 min (20 C)	1.76713	0	7.58635
Spike	98	110	SNIIRGWIFGTTL	1477.82	Spike + mAb P008_60	100 min (20 C)	3.81755	0	7.57059
Spike	98	110	SNIIRGWIFGTTL	1477.82	Spike alone	20 s (ice)	0.121055	0.015177	7.60845
Spike	98	110	SNIIRGWIFGTTL	1477.82	Spike alone	15 s (20 C)	0.330777	0.020701	7.52865
Spike	98	110	SNIIRGWIFGTTL	1477.82	Spike alone	1 min (20 C)	0.507218	0	7.51606
Spike	98	110	SNIIRGWIFGTTL	1477.82	Spike alone	10 min (20 C)	1.88283	0	7.58182
Spike	98	110	SNIIRGWIFGTTL	1477.82	Spike alone	100 min (20 C)	3.80651	0	7.57779
Spike	100	110	IIRGWIFGTTL	1276.74	Maximally labelled state	Max	6.51032	0	7.55096
Spike	100	110	IIRGWIFGTTL	1276.74	Spike + mAb P008_60	20 s (ice)	0.035882	0.014853	7.56292
Spike	100	110	IIRGWIFGTTL	1276.74	Spike + mAb P008_60	15 s (20 C)	0.010024	0.009923	7.48471
Spike	100	110	IIRGWIFGTTL	1276.74	Spike + mAb P008_60	1 min (20 C)	0.226164	0	7.48487
Spike	100	110	IIRGWIFGTTL	1276.74	Spike + mAb P008_60	10 min (20 C)	0.783761	0	7.54189
Spike	100	110	IIRGWIFGTTL	1276.74	Spike + mAb P008_60	100 min (20 C)	2.10682	0	7.52762
Spike	100	110	IIRGWIFGTTL	1276.74	Spike alone	20 s (ice)	0.002432	0.006954	7.56786
Spike	100	110	IIRGWIFGTTL	1276.74	Spike alone	15 s (20 C)	-0.015586	0.018314	7.49214
Spike	100	110	IIRGWIFGTTL	1276.74	Spike alone	1 min (20 C)	0.149644	0	7.47986
Spike	100	110	IIRGWIFGTTL	1276.74	Spike alone	10 min (20 C)	0.809311	0	7.54113
Spike	100	110	IIRGWIFGTTL	1276.74	Spike alone	100 min (20 C)	2.08683	0	7.53658
Spike	104	110	WIFGTTL	837.451	Maximally labelled state	Max	3.55822	0	7.92738
Spike	104	110	WIFGTTL	837.451	Spike + mAb P008_60	20 s (ice)	0.049598	0.011861	7.95235
Spike	104	110	WIFGTTL	837.451	Spike + mAb P008_60	15 s (20 C)	0.095233	0.038444	7.8639
Spike	104	110	WIFGTTL	837.451	Spike + mAb P008_60	1 min (20 C)	0.232818	0	7.86563
Spike	104	110	WIFGTTL	837.451	Spike + mAb P008_60	10 min (20 C)	0.902537	0	7.92952
Spike	104	110	WIFGTTL	837.451	Spike + mAb P008_60	100 min (20 C)	2.1165	0	7.91483
Spike	104	110	WIFGTTL	837.451	Spike alone	20 s (ice)	0.05779	0.008844	7.94712
Spike	104	110	WIFGTTL	837.451	Spike alone	15 s (20 C)	0.112961	0.036407	7.86775
Spike	104	110	WIFGTTL	837.451	Spike alone	1 min (20 C)	0.117603	0	7.85932
Spike	104	110	WIFGTTL	837.451	Spike alone	10 min (20 C)	0.919208	0	7.92259
Spike	104	110	WIFGTTL	837.451	Spike alone	100 min (20 C)	2.06644	0	7.91959
Spike	107	117	GTTLDSKTQSL	1150.6	Maximally labelled state	Max	5.88337	0	4.22937
Spike	107	117	GTTLDSKTQSL	1150.6	Spike + mAb P008_60	20 s (ice)	0.228771	0.081712	4.23797
Spike	107	117	GTTLDSKTQSL	1150.6	Spike + mAb P008_60	15 s (20 C)	1.04283	0.023639	4.1777
Spike	107	117	GTTLDSKTQSL	1150.6	Spike + mAb P008_60	1 min (20 C)	1.50404	0	4.17889
Spike	107	117	GTTLDSKTQSL	1150.6	Spike + mAb P008_60	10 min (20 C)	2.17666	0	4.23808
Spike	107	117	GTTLDSKTQSL	1150.6	Spike + mAb P008_60	100 min (20 C)	3.42952	0	4.23175
Spike	107	117	GTTLDSKTQSL	1150.6	Spike alone	20 s (ice)	0.342063	0.066894	4.24451
Spike	107	117	GTTLDSKTQSL	1150.6	Spike alone	15 s (20 C)	0.95493	0.110435	4.18345
Spike	107	117	GTTLDSKTQSL	1150.6	Spike alone	1 min (20 C)	1.50595	0	4.17512
Spike	107	117	GTTLDSKTQSL	1150.6	Spike alone	10 min (20 C)	2.20934	0	4.24199
Spike	107	117	GTTLDSKTQSL	1150.6	Spike alone	100 min (20 C)	3.44849	0	4.23861
Spike	107	118	GTTLDSKTQSLL	1263.68	Maximally labelled state	Max	5.44513	0	5.37664
Spike	107	118	GTTLDSKTQSLL	1263.68	Spike + mAb P008_60	20 s (ice)	0.476718	0.025333	5.33739
Spike	107	118	GTTLDSKTQSLL	1263.68	Spike + mAb P008_60	15 s (20 C)	1.19124	0.022106	5.26528
Spike	107	118	GTTLDSKTQSLL	1263.68	Spike + mAb P008_60	1 min (20 C)	1.62487	0	5.27155
Spike	107	118	GTTLDSKTQSLL	1263.68	Spike + mAb P008_60	10 min (20 C)	2.33236	0	5.3314
Spike	107	118	GTTLDSKTQSLL	1263.68	Spike + mAb P008_60	100 min (20 C)	3.57984	0	5.31903
Spike	107	118	GTTLDSKTQSLL	1263.68	Spike alone	20 s (ice)	0.665465	0.084341	5.35049
Spike	107	118	GTTLDSKTQSLL	1263.68	Spike alone	15 s (20 C)	1.11209	0.073953	5.27922
Spike	107	118	GTTLDSKTQSLL	1263.68	Spike alone	1 min (20 C)	1.6639	0	5.26338
Spike	107	118	GTTLDSKTQSLL	1263.68	Spike alone	10 min (20 C)	2.4166	0	5.33573
Spike	107	118	GTTLDSKTQSLL	1263.68	Spike alone	100 min (20 C)	3.49253	0	5.32497
Spike	111	118	DSKTQSLL	891.478	Maximally labelled state	Max	3.97822	0	4.94294
Spike	111	118	DSKTQSLL	891.478	Spike + mAb P008_60	20 s (ice)	0.071993	0.040502	4.9406
Spike	111	118	DSKTQSLL	891.478	Spike + mAb P008_60	15 s (20 C)	0.610781	0.016072	4.88432
Spike	111	118	DSKTQSLL	891.478	Spike + mAb P008_60	1 min (20 C)	0.883836	0	4.88725
Spike	111	118	DSKTQSLL	891.478	Spike + mAb P008_60	10 min (20 C)	0.998349	0	4.95079
Spike	111	118	DSKTQSLL	891.478	Spike + mAb P008_60	100 min (20 C)	1.43962	0	4.94132
Spike	111	118	DSKTQSLL	891.478	Spike alone	20 s (ice)	0.106948	0.057496	4.95195
Spike	111	118	DSKTQSLL	891.478	Spike alone	15 s (20 C)	0.683039	0.061145	4.88423
Spike	111	118	DSKTQSLL	891.478	Spike alone	1 min (20 C)	0.936861	0	4.88162
Spike	111	118	DSKTQSLL	891.478	Spike alone	10 min (20 C)	0.927967	0	4.95033
Spike	111	118	DSKTQSLL	891.478	Spike alone	100 min (20 C)	1.50719	0	4.93576
Spike	126	132	VVIKVCE	789.454	Maximally labelled state	Max	3.88355	0	4.57738
Spike	126	132	VVIKVCE	789.454	Spike + mAb P008_60	20 s (ice)	0.005514	0.022545	4.59388
Spike	126	132	VVIKVCE	789.454	Spike + mAb P008_60	15 s (20 C)	-0.2269	0.032846	4.52932
Spike	126	132	VVIKVCE	789.454	Spike + mAb P008_60	10 min (20 C)	-0.012262	0	4.5971
Spike	126	132	VVIKVCE	789.454	Spike + mAb P008_60	100 min (20 C)	0.221358	0	4.59097
Spike	126	132	VVIKVCE	789.454	Spike alone	20 s (ice)	-0.082905	0.020543	4.5964
Spike	126	132	VVIKVCE	789.454	Spike alone	15 s (20 C)	-0.227743	0.009028	4.53359
Spike	126	132	VVIKVCE	789.454	Spike alone	1 min (20 C)	-0.174048	0	4.5264
Spike	126	132	VVIKVCE	789.454	Spike alone	10 min (20 C)	-0.040038	0	4.59448
Spike	126	132	VVIKVCE	789.454	Spike alone	100 min (20 C)	0.212414	0	4.58798
Spike	136	143	CNDPFLGV	864.392	Maximally labelled state	Max	2.98935	0	6.83722
Spike	136	143	CNDPFLGV	864.392	Spike + mAb P008_60	20 s (ice)	0.319927	0.037204	6.85072
Spike	136	143	CNDPFLGV	864.392	Spike + mAb P008_60	15 s (20 C)	1.27365	0.059792	6.76711
Spike	136	143	CNDPFLGV	864.392	Spike + mAb P008_60	1 min (20 C)	1.84754	0	6.77018
Spike	136	143	CNDPFLGV	864.392	Spike + mAb P008_60	10 min (20 C)	2.64808	0	6.83678
Spike	136	143	CNDPFLGV	864.392	Spike + mAb P008_60	100 min (20 C)	3.0551	0	6.82669
Spike	136	143	CNDPFLGV	864.392	Spike alone	20 s (ice)	0.312759	0.018726	6.85758
Spike	136	143	CNDPFLGV	864.392	Spike alone	15 s (20 C)	1.17095	0.026129	6.77007
Spike	136	143	CNDPFLGV	864.392	Spike alone	1 min (20 C)	1.92375	0	6.76493
Spike	136	143	CNDPFLGV	864.392	Spike alone	10 min (20 C)	2.61555	0	6.83351
Spike	136	143	CNDPFLGV	864.392	Spike alone	100 min (20 C)	3.03176	0	6.8277
Spike	138	143	DPFLGV	647.34	Maximally labelled state	Max	2.65011	0	6.66087
Spike	138	143	DPFLGV	647.34	Spike + mAb P008_60	20 s (ice)	0.305646	0.010278	6.679
Spike	138	143	DPFLGV	647.34	Spike + mAb P008_60	15 s (20 C)	1.14277	0.048424	6.59285
Spike	138	143	DPFLGV	647.34	Spike + mAb P008_60	1 min (20 C)	1.57393	0	6.59133
Spike	138	143	DPFLGV	647.34	Spike + mAb P008_60	10 min (20 C)	2.27974	0	6.66153
Spike	138	143	DPFLGV	647.34	Spike + mAb P008_60	100 min (20 C)	2.70266	0	6.64982
Spike	138	143	DPFLGV	647.34	Spike alone	20 s (ice)	0.301988	0.000875	6.67863
Spike	138	143	DPFLGV	647.34	Spike alone	15 s (20 C)	1.05986	0.079759	6.59318
Spike	138	143	DPFLGV	647.34	Spike alone	1 min (20 C)	1.55922	0	6.59075
Spike	138	143	DPFLGV	647.34	Spike alone	10 min (20 C)	2.23796	0	6.65848
Spike	138	143	DPFLGV	647.34	Spike alone	100 min (20 C)	2.73967	0	6.65209
Spike	144	153	YYHKNNKSWM	1370.63	Maximally labelled state	Max	3.29598	0	4.38139
Spike	144	153	YYHKNNKSWM	1370.63	Spike + mAb P008_60	20 s (ice)	3.00417	0.075907	4.37046
Spike	144	153	YYHKNNKSWM	1370.63	Spike + mAb P008_60	15 s (20 C)	3.54127	0.004149	4.30148
Spike	144	153	YYHKNNKSWM	1370.63	Spike + mAb P008_60	1 min (20 C)	3.5779	0	4.30567
Spike	144	153	YYHKNNKSWM	1370.63	Spike + mAb P008_60	10 min (20 C)	2.88185	0	4.37372
Spike	144	153	YYHKNNKSWM	1370.63	Spike + mAb P008_60	100 min (20 C)	3.18068	0	4.3686
Spike	144	153	YYHKNNKSWM	1370.63	Spike alone	20 s (ice)	2.99526	0.086056	4.38537
Spike	144	153	YYHKNNKSWM	1370.63	Spike alone	15 s (20 C)	3.5038	0.070176	4.3129
Spike	144	153	YYHKNNKSWM	1370.63	Spike alone	1 min (20 C)	3.56459	0	4.30635
Spike	144	153	YYHKNNKSWM	1370.63	Spike alone	10 min (20 C)	3.04895	0	4.38189
Spike	144	153	YYHKNNKSWM	1370.63	Spike alone	100 min (20 C)	3.0711	0	4.37377
Spike	144	156	YYHKNNKSWMESE	1715.75	Maximally labelled state	Max	5.40747	0	4.28589
Spike	144	156	YYHKNNKSWMESE	1715.75	Spike + mAb P008_60	20 s (ice)	4.94893	0.060703	4.27824
Spike	144	156	YYHKNNKSWMESE	1715.75	Spike + mAb P008_60	15 s (20 C)	5.48903	0.062166	4.20853
Spike	144	156	YYHKNNKSWMESE	1715.75	Spike + mAb P008_60	1 min (20 C)	5.5125	0	4.21338
Spike	144	156	YYHKNNKSWMESE	1715.75	Spike + mAb P008_60	10 min (20 C)	5.07704	0	4.27907
Spike	144	156	YYHKNNKSWMESE	1715.75	Spike + mAb P008_60	100 min (20 C)	5.2513	0	4.27121
Spike	144	156	YYHKNNKSWMESE	1715.75	Spike alone	20 s (ice)	4.75273	0.139173	4.28805
Spike	144	156	YYHKNNKSWMESE	1715.75	Spike alone	15 s (20 C)	5.44282	0.052973	4.21503
Spike	144	156	YYHKNNKSWMESE	1715.75	Spike alone	1 min (20 C)	5.55551	0	4.20932
Spike	144	156	YYHKNNKSWMESE	1715.75	Spike alone	10 min (20 C)	5.07184	0	4.28092
Spike	144	156	YYHKNNKSWMESE	1715.75	Spike alone	100 min (20 C)	5.17596	0	4.27786
Spike	170	176	YVSQPFL	853.445	Maximally labelled state	Max	1.27564	0	6.5871
Spike	170	176	YVSQPFL	853.445	Spike + mAb P008_60	20 s (ice)	0.510367	0.027776	6.59332
Spike	170	176	YVSQPFL	853.445	Spike + mAb P008_60	15 s (20 C)	0.791612	0.028837	6.50864
Spike	170	176	YVSQPFL	853.445	Spike + mAb P008_60	1 min (20 C)	1.02164	0	6.50942
Spike	170	176	YVSQPFL	853.445	Spike + mAb P008_60	10 min (20 C)	1.28874	0	6.5827
Spike	170	176	YVSQPFL	853.445	Spike + mAb P008_60	100 min (20 C)	1.36954	0	6.56903
Spike	170	176	YVSQPFL	853.445	Spike alone	20 s (ice)	0.425816	0.001471	6.59853
Spike	170	176	YVSQPFL	853.445	Spike alone	15 s (20 C)	0.791671	0.078233	6.51142
Spike	170	176	YVSQPFL	853.445	Spike alone	1 min (20 C)	1.00194	0	6.50926
Spike	170	176	YVSQPFL	853.445	Spike alone	10 min (20 C)	1.36131	0	6.57841
Spike	170	176	YVSQPFL	853.445	Spike alone	100 min (20 C)	1.35322	0	6.57324
Spike	177	186	MDLEGKQGNF	1138.52	Maximally labelled state	Max	4.58314	0	5.07123
Spike	177	186	MDLEGKQGNF	1138.52	Spike + mAb P008_60	20 s (ice)	3.98206	0.042296	5.07193
Spike	177	186	MDLEGKQGNF	1138.52	Spike + mAb P008_60	15 s (20 C)	4.66774	0.073284	4.9902
Spike	177	186	MDLEGKQGNF	1138.52	Spike + mAb P008_60	1 min (20 C)	4.62929	0	4.99843
Spike	177	186	MDLEGKQGNF	1138.52	Spike + mAb P008_60	10 min (20 C)	4.32367	0	5.06154
Spike	177	186	MDLEGKQGNF	1138.52	Spike + mAb P008_60	100 min (20 C)	4.42604	0	5.04855
Spike	177	186	MDLEGKQGNF	1138.52	Spike alone	20 s (ice)	3.85074	0.03501	5.07707
Spike	177	186	MDLEGKQGNF	1138.52	Spike alone	15 s (20 C)	4.61593	0.040288	4.99862
Spike	177	186	MDLEGKQGNF	1138.52	Spike alone	1 min (20 C)	4.70809	0	4.99372
Spike	177	186	MDLEGKQGNF	1138.52	Spike alone	10 min (20 C)	4.26586	0	5.05673
Spike	177	186	MDLEGKQGNF	1138.52	Spike alone	100 min (20 C)	4.29331	0	5.05818
Spike	177	191	MDLEGKQGNFKNLRE	1778.89	Maximally labelled state	Max	8.1227	0	4.4045
Spike	177	191	MDLEGKQGNFKNLRE	1778.89	Spike + mAb P008_60	20 s (ice)	4.88771	0.10384	4.41817
Spike	177	191	MDLEGKQGNFKNLRE	1778.89	Spike + mAb P008_60	15 s (20 C)	5.84656	0.037618	4.33768
Spike	177	191	MDLEGKQGNFKNLRE	1778.89	Spike + mAb P008_60	1 min (20 C)	6.16379	0	4.34998
Spike	177	191	MDLEGKQGNFKNLRE	1778.89	Spike + mAb P008_60	10 min (20 C)	6.59937	0	4.41355
Spike	177	191	MDLEGKQGNFKNLRE	1778.89	Spike + mAb P008_60	100 min (20 C)	7.50197	0	4.39997
Spike	177	191	MDLEGKQGNFKNLRE	1778.89	Spike alone	20 s (ice)	4.72499	0.038167	4.41675
Spike	177	191	MDLEGKQGNFKNLRE	1778.89	Spike alone	15 s (20 C)	5.80337	0.043431	4.34817
Spike	177	191	MDLEGKQGNFKNLRE	1778.89	Spike alone	1 min (20 C)	5.97341	0	4.33866
Spike	177	191	MDLEGKQGNFKNLRE	1778.89	Spike alone	10 min (20 C)	6.55519	0	4.40969
Spike	177	191	MDLEGKQGNFKNLRE	1778.89	Spike alone	100 min (20 C)	7.32137	0	4.40371
Spike	180	191	EGKQGNFKNLRE	1419.73	Maximally labelled state	Max	6.14095	0	3.62167
Spike	180	191	EGKQGNFKNLRE	1419.73	Spike + mAb P008_60	20 s (ice)	3.43295	0.105637	3.45103
Spike	180	191	EGKQGNFKNLRE	1419.73	Spike + mAb P008_60	15 s (20 C)	4.12952	0.109877	3.5134
Spike	180	191	EGKQGNFKNLRE	1419.73	Spike + mAb P008_60	1 min (20 C)	4.45475	0	3.55967
Spike	180	191	EGKQGNFKNLRE	1419.73	Spike + mAb P008_60	10 min (20 C)	4.58361	0	3.44782
Spike	180	191	EGKQGNFKNLRE	1419.73	Spike + mAb P008_60	100 min (20 C)	5.47725	0	3.44049
Spike	180	191	EGKQGNFKNLRE	1419.73	Spike alone	20 s (ice)	3.32988	0.045473	3.45423
Spike	180	191	EGKQGNFKNLRE	1419.73	Spike alone	15 s (20 C)	4.02322	0.021884	3.57674
Spike	180	191	EGKQGNFKNLRE	1419.73	Spike alone	1 min (20 C)	4.38004	0	3.5804
Spike	180	191	EGKQGNFKNLRE	1419.73	Spike alone	10 min (20 C)	4.67469	0	3.64893
Spike	180	191	EGKQGNFKNLRE	1419.73	Spike alone	100 min (20 C)	5.42429	0	3.44962
Spike	192	199	FVFKNIDG	939.493	Maximally labelled state	Max	3.85069	0	5.49805
Spike	192	199	FVFKNIDG	939.493	Spike + mAb P008_60	20 s (ice)	1.19245	0.007827	5.49759
Spike	192	199	FVFKNIDG	939.493	Spike + mAb P008_60	15 s (20 C)	1.38324	0.005631	5.41668
Spike	192	199	FVFKNIDG	939.493	Spike + mAb P008_60	1 min (20 C)	1.64262	0	5.42148
Spike	192	199	FVFKNIDG	939.493	Spike + mAb P008_60	10 min (20 C)	2.4638	0	5.49445
Spike	192	199	FVFKNIDG	939.493	Spike + mAb P008_60	100 min (20 C)	2.55032	0	5.47776
Spike	192	199	FVFKNIDG	939.493	Spike alone	20 s (ice)	1.13226	0.025965	5.50292
Spike	192	199	FVFKNIDG	939.493	Spike alone	15 s (20 C)	1.36171	0.014119	5.42847
Spike	192	199	FVFKNIDG	939.493	Spike alone	1 min (20 C)	1.61015	0	5.41899
Spike	192	199	FVFKNIDG	939.493	Spike alone	10 min (20 C)	2.45304	0	5.49398
Spike	192	199	FVFKNIDG	939.493	Spike alone	100 min (20 C)	2.5539	0	5.49015
Spike	192	200	FVFKNIDGY	1102.56	Maximally labelled state	Max	4.59586	0	6.1092
Spike	192	200	FVFKNIDGY	1102.56	Spike + mAb P008_60	20 s (ice)	1.30764	0.040984	6.10998
Spike	192	200	FVFKNIDGY	1102.56	Spike + mAb P008_60	15 s (20 C)	1.42255	0.005489	6.02693
Spike	192	200	FVFKNIDGY	1102.56	Spike + mAb P008_60	1 min (20 C)	1.6861	0	6.04489
Spike	192	200	FVFKNIDGY	1102.56	Spike + mAb P008_60	10 min (20 C)	2.49065	0	6.09389
Spike	192	200	FVFKNIDGY	1102.56	Spike + mAb P008_60	100 min (20 C)	2.98743	0	6.0813
Spike	192	200	FVFKNIDGY	1102.56	Spike alone	20 s (ice)	1.27206	0.018622	6.1146
Spike	192	200	FVFKNIDGY	1102.56	Spike alone	15 s (20 C)	1.54724	0.084684	6.03766
Spike	192	200	FVFKNIDGY	1102.56	Spike alone	1 min (20 C)	1.66616	0	6.03244
Spike	192	200	FVFKNIDGY	1102.56	Spike alone	10 min (20 C)	2.49021	0	6.10037
Spike	192	200	FVFKNIDGY	1102.56	Spike alone	100 min (20 C)	3.06219	0	6.08703
Spike	193	201	VFKNIDGYF	1102.56	Maximally labelled state	Max	4.54001	0	6.42182
Spike	193	201	VFKNIDGYF	1102.56	Spike + mAb P008_60	20 s (ice)	1.31499	0.008853	6.43207
Spike	193	201	VFKNIDGYF	1102.56	Spike + mAb P008_60	15 s (20 C)	1.54101	0.0478	6.35311
Spike	193	201	VFKNIDGYF	1102.56	Spike + mAb P008_60	1 min (20 C)	1.72364	0	6.35551
Spike	193	201	VFKNIDGYF	1102.56	Spike + mAb P008_60	10 min (20 C)	2.53958	0	6.41711
Spike	193	201	VFKNIDGYF	1102.56	Spike + mAb P008_60	100 min (20 C)	3.08873	0	6.4056
Spike	193	201	VFKNIDGYF	1102.56	Spike alone	20 s (ice)	1.21826	0.034716	6.43463
Spike	193	201	VFKNIDGYF	1102.56	Spike alone	15 s (20 C)	1.46181	0.023222	6.35525
Spike	193	201	VFKNIDGYF	1102.56	Spike alone	1 min (20 C)	1.65426	0	6.3489
Spike	193	201	VFKNIDGYF	1102.56	Spike alone	10 min (20 C)	2.60886	0	6.41604
Spike	193	201	VFKNIDGYF	1102.56	Spike alone	100 min (20 C)	2.99904	0	6.41044
Spike	194	200	FKNIDGY	856.42	Maximally labelled state	Max	3.91358	0	6.10258
Spike	194	200	FKNIDGY	856.42	Spike + mAb P008_60	20 s (ice)	1.11488	0.03457	6.1136
Spike	194	200	FKNIDGY	856.42	Spike + mAb P008_60	15 s (20 C)	1.28065	0.015269	6.02883
Spike	194	200	FKNIDGY	856.42	Spike + mAb P008_60	1 min (20 C)	1.53452	0	6.03757
Spike	194	200	FKNIDGY	856.42	Spike + mAb P008_60	10 min (20 C)	2.1315	0	6.09348
Spike	194	200	FKNIDGY	856.42	Spike + mAb P008_60	100 min (20 C)	2.65239	0	6.08588
Spike	194	200	FKNIDGY	856.42	Spike alone	20 s (ice)	1.07407	0.064476	6.05636
Spike	194	200	FKNIDGY	856.42	Spike alone	15 s (20 C)	1.2601	0.020282	6.03536
Spike	194	200	FKNIDGY	856.42	Spike alone	1 min (20 C)	1.44828	0	6.02538
Spike	194	200	FKNIDGY	856.42	Spike alone	10 min (20 C)	2.21987	0	6.09924
Spike	194	200	FKNIDGY	856.42	Spike alone	100 min (20 C)	2.54026	0	6.08833
Spike	194	201	FKNIDGYF	1003.49	Maximally labelled state	Max	4.5435	0	7.08514
Spike	194	201	FKNIDGYF	1003.49	Spike + mAb P008_60	20 s (ice)	1.13348	0.052163	7.09398
Spike	194	201	FKNIDGYF	1003.49	Spike + mAb P008_60	15 s (20 C)	1.33103	0.017538	7.01672
Spike	194	201	FKNIDGYF	1003.49	Spike + mAb P008_60	1 min (20 C)	1.51694	0	7.01484
Spike	194	201	FKNIDGYF	1003.49	Spike + mAb P008_60	10 min (20 C)	2.29284	0	7.07718
Spike	194	201	FKNIDGYF	1003.49	Spike + mAb P008_60	100 min (20 C)	2.77444	0	7.07068
Spike	194	201	FKNIDGYF	1003.49	Spike alone	20 s (ice)	1.0671	0.025778	7.10417
Spike	194	201	FKNIDGYF	1003.49	Spike alone	15 s (20 C)	1.29806	0.022068	7.01955
Spike	194	201	FKNIDGYF	1003.49	Spike alone	1 min (20 C)	1.44147	0	7.01114
Spike	194	201	FKNIDGYF	1003.49	Spike alone	10 min (20 C)	2.32908	0	7.08021
Spike	194	201	FKNIDGYF	1003.49	Spike alone	100 min (20 C)	2.70562	0	7.06782
Spike	200	212	YFKIYSKHTPINL	1623.89	Maximally labelled state	Max	6.25793	0	5.28847
Spike	200	212	YFKIYSKHTPINL	1623.89	Spike + mAb P008_60	20 s (ice)	1.6935	0.067199	5.28657
Spike	200	212	YFKIYSKHTPINL	1623.89	Spike + mAb P008_60	15 s (20 C)	2.16004	0.037334	5.20502
Spike	200	212	YFKIYSKHTPINL	1623.89	Spike + mAb P008_60	1 min (20 C)	2.53282	0	5.20931
Spike	200	212	YFKIYSKHTPINL	1623.89	Spike + mAb P008_60	10 min (20 C)	2.9939	0	5.28222
Spike	200	212	YFKIYSKHTPINL	1623.89	Spike + mAb P008_60	100 min (20 C)	3.40057	0	5.27191
Spike	200	212	YFKIYSKHTPINL	1623.89	Spike alone	20 s (ice)	1.75201	0.034522	5.28996
Spike	200	212	YFKIYSKHTPINL	1623.89	Spike alone	15 s (20 C)	2.09959	0.067728	5.21663
Spike	200	212	YFKIYSKHTPINL	1623.89	Spike alone	1 min (20 C)	2.49842	0	5.20613
Spike	200	212	YFKIYSKHTPINL	1623.89	Spike alone	10 min (20 C)	3.0733	0	5.28531
Spike	200	212	YFKIYSKHTPINL	1623.89	Spike alone	100 min (20 C)	3.29813	0	5.27515
Spike	202	212	KIYSKHTPINL	1313.76	Maximally labelled state	Max	3.92749	0	4.26782
Spike	202	212	KIYSKHTPINL	1313.76	Spike + mAb P008_60	20 s (ice)	1.41273	0.052777	4.2775
Spike	202	212	KIYSKHTPINL	1313.76	Spike + mAb P008_60	15 s (20 C)	1.75167	0.018641	4.20516
Spike	202	212	KIYSKHTPINL	1313.76	Spike + mAb P008_60	1 min (20 C)	2.00789	0	4.2022
Spike	202	212	KIYSKHTPINL	1313.76	Spike + mAb P008_60	10 min (20 C)	2.43193	0	4.2719
Spike	202	212	KIYSKHTPINL	1313.76	Spike + mAb P008_60	100 min (20 C)	2.74788	0	4.26259
Spike	202	212	KIYSKHTPINL	1313.76	Spike alone	20 s (ice)	1.39583	0.027153	4.27186
Spike	202	212	KIYSKHTPINL	1313.76	Spike alone	15 s (20 C)	1.68873	0.069268	4.20704
Spike	202	212	KIYSKHTPINL	1313.76	Spike alone	1 min (20 C)	2.00882	0	4.2153
Spike	202	212	KIYSKHTPINL	1313.76	Spike alone	10 min (20 C)	2.26071	0	4.27203
Spike	202	212	KIYSKHTPINL	1313.76	Spike alone	100 min (20 C)	2.70287	0	4.25834
Spike	205	212	SKHTPINL	909.515	Maximally labelled state	Max	2.64405	0	4.30349
Spike	205	212	SKHTPINL	909.515	Spike + mAb P008_60	20 s (ice)	1.46072	0.032173	4.30475
Spike	205	212	SKHTPINL	909.515	Spike + mAb P008_60	15 s (20 C)	1.67308	0.054636	4.2445
Spike	205	212	SKHTPINL	909.515	Spike + mAb P008_60	1 min (20 C)	2.02421	0	4.24997
Spike	205	212	SKHTPINL	909.515	Spike + mAb P008_60	10 min (20 C)	2.1603	0	4.30948
Spike	205	212	SKHTPINL	909.515	Spike + mAb P008_60	100 min (20 C)	2.33871	0	4.29756
Spike	205	212	SKHTPINL	909.515	Spike alone	20 s (ice)	1.42371	0.078567	4.30714
Spike	205	212	SKHTPINL	909.515	Spike alone	15 s (20 C)	1.61907	0.03289	4.25296
Spike	205	212	SKHTPINL	909.515	Spike alone	1 min (20 C)	1.91021	0	4.24356
Spike	205	212	SKHTPINL	909.515	Spike alone	10 min (20 C)	2.19292	0	4.31742
Spike	205	212	SKHTPINL	909.515	Spike alone	100 min (20 C)	2.31075	0	4.30438
Spike	208	212	TPINL	557.329	Maximally labelled state	Max	2.08188	0	5.38588
Spike	208	212	TPINL	557.329	Spike + mAb P008_60	20 s (ice)	1.30627	0.041695	5.38777
Spike	208	212	TPINL	557.329	Spike + mAb P008_60	15 s (20 C)	1.60177	0.013249	5.311
Spike	208	212	TPINL	557.329	Spike + mAb P008_60	1 min (20 C)	1.79632	0	5.31555
Spike	208	212	TPINL	557.329	Spike + mAb P008_60	10 min (20 C)	2.03969	0	5.38171
Spike	208	212	TPINL	557.329	Spike + mAb P008_60	100 min (20 C)	2.05043	0	5.37078
Spike	208	212	TPINL	557.329	Spike alone	20 s (ice)	1.25109	0.021545	5.39101
Spike	208	212	TPINL	557.329	Spike alone	15 s (20 C)	1.58668	0.011662	5.31825
Spike	208	212	TPINL	557.329	Spike alone	1 min (20 C)	1.74278	0	5.31232
Spike	208	212	TPINL	557.329	Spike alone	10 min (20 C)	1.96895	0	5.38172
Spike	208	212	TPINL	557.329	Spike alone	100 min (20 C)	2.06286	0	5.37574
Spike	213	220	VRDLPQGF	931.5	Maximally labelled state	Max	3.21182	0	5.37665
Spike	213	220	VRDLPQGF	931.5	Spike + mAb P008_60	20 s (ice)	2.52699	0.006729	5.36551
Spike	213	220	VRDLPQGF	931.5	Spike + mAb P008_60	15 s (20 C)	2.85215	0.017107	5.29326
Spike	213	220	VRDLPQGF	931.5	Spike + mAb P008_60	1 min (20 C)	3.1088	0	5.29313
Spike	213	220	VRDLPQGF	931.5	Spike + mAb P008_60	10 min (20 C)	3.0811	0	5.36043
Spike	213	220	VRDLPQGF	931.5	Spike + mAb P008_60	100 min (20 C)	3.10569	0	5.35026
Spike	213	220	VRDLPQGF	931.5	Spike alone	20 s (ice)	2.46364	0.058716	5.3731
Spike	213	220	VRDLPQGF	931.5	Spike alone	15 s (20 C)	2.8156	0.037065	5.30506
Spike	213	220	VRDLPQGF	931.5	Spike alone	1 min (20 C)	3.04104	0	5.29285
Spike	213	220	VRDLPQGF	931.5	Spike alone	10 min (20 C)	3.04094	0	5.3635
Spike	213	220	VRDLPQGF	931.5	Spike alone	100 min (20 C)	3.07206	0	5.35626
Spike	213	224	VRDLPQGFSALE	1331.7	Maximally labelled state	Max	5.82757	0	5.92635
Spike	213	224	VRDLPQGFSALE	1331.7	Spike + mAb P008_60	20 s (ice)	2.65829	0.126868	5.91667
Spike	213	224	VRDLPQGFSALE	1331.7	Spike + mAb P008_60	15 s (20 C)	3.57351	0.07431	5.83931
Spike	213	224	VRDLPQGFSALE	1331.7	Spike + mAb P008_60	1 min (20 C)	3.96952	0	5.83285
Spike	213	224	VRDLPQGFSALE	1331.7	Spike + mAb P008_60	10 min (20 C)	4.17063	0	5.90064
Spike	213	224	VRDLPQGFSALE	1331.7	Spike + mAb P008_60	100 min (20 C)	4.30086	0	5.88919
Spike	213	224	VRDLPQGFSALE	1331.7	Spike alone	20 s (ice)	2.62798	0.029096	5.92232
Spike	213	224	VRDLPQGFSALE	1331.7	Spike alone	15 s (20 C)	3.47675	0.112217	5.84551
Spike	213	224	VRDLPQGFSALE	1331.7	Spike alone	1 min (20 C)	3.85351	0	5.83655
Spike	213	224	VRDLPQGFSALE	1331.7	Spike alone	10 min (20 C)	3.96706	0	5.90829
Spike	213	224	VRDLPQGFSALE	1331.7	Spike alone	100 min (20 C)	4.09786	0	5.89881
Spike	213	229	VRDLPQGFSALEPLVDL	1869.01	Maximally labelled state	Max	8.10932	0	7.53179
Spike	213	229	VRDLPQGFSALEPLVDL	1869.01	Spike + mAb P008_60	20 s (ice)	2.96602	0.018629	7.55391
Spike	213	229	VRDLPQGFSALEPLVDL	1869.01	Spike + mAb P008_60	15 s (20 C)	3.82788	0.026429	7.47961
Spike	213	229	VRDLPQGFSALEPLVDL	1869.01	Spike + mAb P008_60	1 min (20 C)	4.19528	0	7.47967
Spike	213	229	VRDLPQGFSALEPLVDL	1869.01	Spike + mAb P008_60	10 min (20 C)	4.41692	0	7.53231
Spike	213	229	VRDLPQGFSALEPLVDL	1869.01	Spike + mAb P008_60	100 min (20 C)	5.44869	0	7.51419
Spike	213	229	VRDLPQGFSALEPLVDL	1869.01	Spike alone	20 s (ice)	2.91964	0.060288	7.5507
Spike	213	229	VRDLPQGFSALEPLVDL	1869.01	Spike alone	15 s (20 C)	3.71043	0.068471	7.48432
Spike	213	229	VRDLPQGFSALEPLVDL	1869.01	Spike alone	1 min (20 C)	4.12249	0	7.47476
Spike	213	229	VRDLPQGFSALEPLVDL	1869.01	Spike alone	10 min (20 C)	4.42109	0	7.53005
Spike	213	229	VRDLPQGFSALEPLVDL	1869.01	Spike alone	100 min (20 C)	5.35251	0	7.52166
Spike	221	228	SALEPLVD	843.446	Maximally labelled state	Max	3.40028	0	5.67807
Spike	221	228	SALEPLVD	843.446	Spike + mAb P008_60	20 s (ice)	0.614422	0.024991	5.68367
Spike	221	228	SALEPLVD	843.446	Spike + mAb P008_60	15 s (20 C)	0.645393	0.011951	5.60866
Spike	221	228	SALEPLVD	843.446	Spike + mAb P008_60	1 min (20 C)	0.69665	0	5.6124
Spike	221	228	SALEPLVD	843.446	Spike + mAb P008_60	10 min (20 C)	0.742438	0	5.67644
Spike	221	228	SALEPLVD	843.446	Spike + mAb P008_60	100 min (20 C)	1.69174	0	5.66572
Spike	221	228	SALEPLVD	843.446	Spike alone	20 s (ice)	0.609485	0.022461	5.69358
Spike	221	228	SALEPLVD	843.446	Spike alone	15 s (20 C)	0.660509	0.008262	5.61851
Spike	221	228	SALEPLVD	843.446	Spike alone	1 min (20 C)	0.718493	0	5.60889
Spike	221	228	SALEPLVD	843.446	Spike alone	10 min (20 C)	0.819924	0	5.68104
Spike	221	228	SALEPLVD	843.446	Spike alone	100 min (20 C)	1.58192	0	5.67476
Spike	221	229	SALEPLVDL	956.53	Maximally labelled state	Max	3.94348	0	7.06614
Spike	221	229	SALEPLVDL	956.53	Spike + mAb P008_60	20 s (ice)	0.545839	0.007485	7.08608
Spike	221	229	SALEPLVDL	956.53	Spike + mAb P008_60	15 s (20 C)	0.611395	0.013911	7.01219
Spike	221	229	SALEPLVDL	956.53	Spike + mAb P008_60	1 min (20 C)	0.638279	0	7.01276
Spike	221	229	SALEPLVDL	956.53	Spike + mAb P008_60	10 min (20 C)	0.786701	0	7.07221
Spike	221	229	SALEPLVDL	956.53	Spike + mAb P008_60	100 min (20 C)	1.78845	0	7.06141
Spike	221	229	SALEPLVDL	956.53	Spike alone	20 s (ice)	0.54583	0.025588	7.0905
Spike	221	229	SALEPLVDL	956.53	Spike alone	15 s (20 C)	0.626198	0.017362	7.01339
Spike	221	229	SALEPLVDL	956.53	Spike alone	1 min (20 C)	0.626513	0	7.01071
Spike	221	229	SALEPLVDL	956.53	Spike alone	10 min (20 C)	0.771238	0	7.07154
Spike	221	229	SALEPLVDL	956.53	Spike alone	100 min (20 C)	1.69739	0	7.06271
Spike	224	229	EPLVDL	685.377	Maximally labelled state	Max	2.65732	0	6.25472
Spike	224	229	EPLVDL	685.377	Spike + mAb P008_60	20 s (ice)	0.564138	0.013501	6.27109
Spike	224	229	EPLVDL	685.377	Spike + mAb P008_60	15 s (20 C)	0.609493	0.007239	6.1939
Spike	224	229	EPLVDL	685.377	Spike + mAb P008_60	1 min (20 C)	0.588123	0	6.19763
Spike	224	229	EPLVDL	685.377	Spike + mAb P008_60	10 min (20 C)	0.677695	0	6.26213
Spike	224	229	EPLVDL	685.377	Spike + mAb P008_60	100 min (20 C)	1.69706	0	6.24717
Spike	224	229	EPLVDL	685.377	Spike alone	20 s (ice)	0.575051	0.001185	6.2772
Spike	224	229	EPLVDL	685.377	Spike alone	15 s (20 C)	0.600484	0.013246	6.19939
Spike	224	229	EPLVDL	685.377	Spike alone	1 min (20 C)	0.624429	0	6.1957
Spike	224	229	EPLVDL	685.377	Spike alone	10 min (20 C)	0.705218	0	6.2607
Spike	224	229	EPLVDL	685.377	Spike alone	100 min (20 C)	1.6489	0	6.2572
Spike	258	264	WTAGAAA	647.315	Maximally labelled state	Max	3.62143	0	4.23187
Spike	258	264	WTAGAAA	647.315	Spike + mAb P008_60	20 s (ice)	1.49715	0.055577	4.23838
Spike	258	264	WTAGAAA	647.315	Spike + mAb P008_60	15 s (20 C)	2.93528	0.023837	4.16872
Spike	258	264	WTAGAAA	647.315	Spike + mAb P008_60	1 min (20 C)	3.33252	0	4.17189
Spike	258	264	WTAGAAA	647.315	Spike + mAb P008_60	10 min (20 C)	3.2416	0	4.23674
Spike	258	264	WTAGAAA	647.315	Spike + mAb P008_60	100 min (20 C)	3.49835	0	4.23052
Spike	258	264	WTAGAAA	647.315	Spike alone	20 s (ice)	1.5159	0.021448	4.24737
Spike	258	264	WTAGAAA	647.315	Spike alone	15 s (20 C)	2.91735	0.011702	4.17672
Spike	258	264	WTAGAAA	647.315	Spike alone	1 min (20 C)	3.32869	0	4.17064
Spike	258	264	WTAGAAA	647.315	Spike alone	10 min (20 C)	3.30348	0	4.24591
Spike	258	264	WTAGAAA	647.315	Spike alone	100 min (20 C)	3.43537	0	4.23596
Spike	265	274	YYVGYLQPRT	1259.64	Spike + mAb P008_60	20 s (ice)	0.377226	0.043883	5.3614
Spike	265	274	YYVGYLQPRT	1259.64	Spike + mAb P008_60	15 s (20 C)	0.502625	0.045975	5.28861
Spike	265	274	YYVGYLQPRT	1259.64	Spike + mAb P008_60	1 min (20 C)	0.634787	0	5.29101
Spike	265	274	YYVGYLQPRT	1259.64	Spike + mAb P008_60	10 min (20 C)	1.39415	0	5.35283
Spike	265	274	YYVGYLQPRT	1259.64	Spike + mAb P008_60	100 min (20 C)	1.66063	0	5.34067
Spike	265	274	YYVGYLQPRT	1259.64	Spike alone	20 s (ice)	0.42707	0.037346	5.37075
Spike	265	274	YYVGYLQPRT	1259.64	Spike alone	15 s (20 C)	0.441085	0.052642	5.29833
Spike	265	274	YYVGYLQPRT	1259.64	Spike alone	1 min (20 C)	0.587448	0	5.29144
Spike	265	274	YYVGYLQPRT	1259.64	Spike alone	10 min (20 C)	1.47812	0	5.35769
Spike	265	274	YYVGYLQPRT	1259.64	Spike alone	100 min (20 C)	1.69849	0	5.35034
Spike	265	277	YYVGYLQPRTFLL	1632.88	Maximally labelled state	Max	7.58802	0	7.51755
Spike	265	277	YYVGYLQPRTFLL	1632.88	Spike + mAb P008_60	20 s (ice)	0.274052	0.011172	7.53256
Spike	265	277	YYVGYLQPRTFLL	1632.88	Spike + mAb P008_60	15 s (20 C)	0.4523	0.064445	7.45603
Spike	265	277	YYVGYLQPRTFLL	1632.88	Spike + mAb P008_60	1 min (20 C)	0.658092	0	7.45113
Spike	265	277	YYVGYLQPRTFLL	1632.88	Spike + mAb P008_60	10 min (20 C)	1.3709	0	7.51365
Spike	265	277	YYVGYLQPRTFLL	1632.88	Spike + mAb P008_60	100 min (20 C)	1.80865	0	7.50238
Spike	265	277	YYVGYLQPRTFLL	1632.88	Spike alone	20 s (ice)	0.301024	0.040916	7.53343
Spike	265	277	YYVGYLQPRTFLL	1632.88	Spike alone	15 s (20 C)	0.462759	0.016805	7.45464
Spike	265	277	YYVGYLQPRTFLL	1632.88	Spike alone	1 min (20 C)	0.481904	0	7.4386
Spike	265	277	YYVGYLQPRTFLL	1632.88	Spike alone	10 min (20 C)	1.39786	0	7.51841
Spike	265	277	YYVGYLQPRTFLL	1632.88	Spike alone	100 min (20 C)	1.76517	0	7.50795
Spike	266	274	YVGYLQPRT	1096.58	Maximally labelled state	Max	4.4198	0	4.81008
Spike	266	274	YVGYLQPRT	1096.58	Spike + mAb P008_60	20 s (ice)	0.288854	0.01319	4.81734
Spike	266	274	YVGYLQPRT	1096.58	Spike + mAb P008_60	15 s (20 C)	0.477844	0.031804	4.73468
Spike	266	274	YVGYLQPRT	1096.58	Spike + mAb P008_60	1 min (20 C)	0.623507	0	4.73903
Spike	266	274	YVGYLQPRT	1096.58	Spike + mAb P008_60	10 min (20 C)	1.26499	0	4.80321
Spike	266	274	YVGYLQPRT	1096.58	Spike + mAb P008_60	100 min (20 C)	1.8155	0	4.80948
Spike	266	274	YVGYLQPRT	1096.58	Spike alone	20 s (ice)	0.277854	0.01007	4.81503
Spike	266	274	YVGYLQPRT	1096.58	Spike alone	15 s (20 C)	0.386849	0.032643	4.74244
Spike	266	274	YVGYLQPRT	1096.58	Spike alone	1 min (20 C)	0.510483	0	4.74017
Spike	266	274	YVGYLQPRT	1096.58	Spike alone	10 min (20 C)	1.33858	0	4.80705
Spike	266	274	YVGYLQPRT	1096.58	Spike alone	100 min (20 C)	1.65994	0	4.80317
Spike	266	277	YVGYLQPRTFLL	1469.82	Maximally labelled state	Max	6.48443	0	7.31123
Spike	266	277	YVGYLQPRTFLL	1469.82	Spike + mAb P008_60	20 s (ice)	0.68329	0.014935	7.32419
Spike	266	277	YVGYLQPRTFLL	1469.82	Spike + mAb P008_60	15 s (20 C)	0.590377	0.013601	7.24501
Spike	266	277	YVGYLQPRTFLL	1469.82	Spike + mAb P008_60	1 min (20 C)	0.821768	0	7.24314
Spike	266	277	YVGYLQPRTFLL	1469.82	Spike + mAb P008_60	10 min (20 C)	1.5082	0	7.30627
Spike	266	277	YVGYLQPRTFLL	1469.82	Spike + mAb P008_60	100 min (20 C)	1.9544	0	7.29451
Spike	266	277	YVGYLQPRTFLL	1469.82	Spike alone	20 s (ice)	0.70899	0.077478	7.325
Spike	266	277	YVGYLQPRTFLL	1469.82	Spike alone	15 s (20 C)	0.546087	0.062434	7.2434
Spike	266	277	YVGYLQPRTFLL	1469.82	Spike alone	1 min (20 C)	0.659255	0	7.23747
Spike	266	277	YVGYLQPRTFLL	1469.82	Spike alone	10 min (20 C)	1.62834	0	7.30805
Spike	266	277	YVGYLQPRTFLL	1469.82	Spike alone	100 min (20 C)	1.94633	0	7.29323
Spike	267	276	VGYLQPRTFL	1193.67	Maximally labelled state	Max	5.31705	0	6.45151
Spike	267	276	VGYLQPRTFL	1193.67	Spike + mAb P008_60	20 s (ice)	0.287722	0.03011	6.46211
Spike	267	276	VGYLQPRTFL	1193.67	Spike + mAb P008_60	15 s (20 C)	0.418183	0.043927	6.38448
Spike	267	276	VGYLQPRTFL	1193.67	Spike + mAb P008_60	1 min (20 C)	0.58365	0	6.38475
Spike	267	276	VGYLQPRTFL	1193.67	Spike + mAb P008_60	10 min (20 C)	1.29505	0	6.44229
Spike	267	276	VGYLQPRTFL	1193.67	Spike + mAb P008_60	100 min (20 C)	1.62073	0	6.43152
Spike	267	276	VGYLQPRTFL	1193.67	Spike alone	20 s (ice)	0.270294	0.049448	6.47132
Spike	267	276	VGYLQPRTFL	1193.67	Spike alone	15 s (20 C)	0.38208	0.017377	6.38951
Spike	267	276	VGYLQPRTFL	1193.67	Spike alone	1 min (20 C)	0.442368	0	6.38743
Spike	267	276	VGYLQPRTFL	1193.67	Spike alone	10 min (20 C)	1.31135	0	6.44912
Spike	267	276	VGYLQPRTFL	1193.67	Spike alone	100 min (20 C)	1.68735	0	6.4369
Spike	291	301	CALDPLSETKC	1179.54	Maximally labelled state	Max	4.90538	0	5.45133
Spike	291	301	CALDPLSETKC	1179.54	Spike + mAb P008_60	20 s (ice)	0.5638	0.076002	5.45595
Spike	291	301	CALDPLSETKC	1179.54	Spike + mAb P008_60	15 s (20 C)	1.12229	0.077372	5.38283
Spike	291	301	CALDPLSETKC	1179.54	Spike + mAb P008_60	1 min (20 C)	1.76061	0	5.37929
Spike	291	301	CALDPLSETKC	1179.54	Spike + mAb P008_60	10 min (20 C)	2.23475	0	5.44532
Spike	291	301	CALDPLSETKC	1179.54	Spike + mAb P008_60	100 min (20 C)	4.03312	0	5.44382
Spike	291	301	CALDPLSETKC	1179.54	Spike alone	20 s (ice)	0.372112	0.006609	5.46791
Spike	291	301	CALDPLSETKC	1179.54	Spike alone	15 s (20 C)	0.893712	0.036367	5.39283
Spike	291	301	CALDPLSETKC	1179.54	Spike alone	1 min (20 C)	1.26309	0	5.38389
Spike	291	301	CALDPLSETKC	1179.54	Spike alone	10 min (20 C)	2.42632	0	5.44042
Spike	291	301	CALDPLSETKC	1179.54	Spike alone	100 min (20 C)	4.13588	0	5.44388
Spike	291	303	CALDPLSETKCTL	1393.67	Maximally labelled state	Max	5.96298	0	6.1669
Spike	291	303	CALDPLSETKCTL	1393.67	Spike + mAb P008_60	20 s (ice)	0.109431	0.037645	6.17196
Spike	291	303	CALDPLSETKCTL	1393.67	Spike + mAb P008_60	15 s (20 C)	1.1322	0.140013	6.09833
Spike	291	303	CALDPLSETKCTL	1393.67	Spike + mAb P008_60	1 min (20 C)	1.75026	0	6.10206
Spike	291	303	CALDPLSETKCTL	1393.67	Spike + mAb P008_60	10 min (20 C)	1.86789	0	6.16035
Spike	291	303	CALDPLSETKCTL	1393.67	Spike + mAb P008_60	100 min (20 C)	5.06261	0	6.1494
Spike	291	303	CALDPLSETKCTL	1393.67	Spike alone	20 s (ice)	0.26582	0.006831	6.18291
Spike	291	303	CALDPLSETKCTL	1393.67	Spike alone	15 s (20 C)	0.81762	0.085464	6.10921
Spike	291	303	CALDPLSETKCTL	1393.67	Spike alone	1 min (20 C)	1.21992	0	6.10042
Spike	291	303	CALDPLSETKCTL	1393.67	Spike alone	10 min (20 C)	2.23353	0	6.1567
Spike	291	303	CALDPLSETKCTL	1393.67	Spike alone	100 min (20 C)	5.17407	0	6.15119
Spike	291	305	CALDPLSETKCTLKS	1608.8	Maximally labelled state	Max	7.96078	0	5.22716
Spike	291	305	CALDPLSETKCTLKS	1608.8	Spike + mAb P008_60	20 s (ice)	0.88218	0.018867	5.24917
Spike	291	305	CALDPLSETKCTLKS	1608.8	Spike + mAb P008_60	15 s (20 C)	2.07931	0.174051	5.16717
Spike	291	305	CALDPLSETKCTLKS	1608.8	Spike + mAb P008_60	1 min (20 C)	3.16977	0	5.17144
Spike	291	305	CALDPLSETKCTLKS	1608.8	Spike + mAb P008_60	10 min (20 C)	3.238	0	5.23802
Spike	291	305	CALDPLSETKCTLKS	1608.8	Spike + mAb P008_60	100 min (20 C)	6.93935	0	5.2188
Spike	291	305	CALDPLSETKCTLKS	1608.8	Spike alone	20 s (ice)	0.738327	0.054457	5.25547
Spike	291	305	CALDPLSETKCTLKS	1608.8	Spike alone	15 s (20 C)	1.46369	0.12194	5.17833
Spike	291	305	CALDPLSETKCTLKS	1608.8	Spike alone	1 min (20 C)	1.90989	0	5.16738
Spike	291	305	CALDPLSETKCTLKS	1608.8	Spike alone	10 min (20 C)	3.78001	0	5.24094
Spike	291	305	CALDPLSETKCTLKS	1608.8	Spike alone	100 min (20 C)	7.12112	0	5.23899
Spike	294	303	DPLSETKCTL	1106.54	Maximally labelled state	Max	4.69833	0.04061	5.39964
Spike	294	303	DPLSETKCTL	1106.54	Spike + mAb P008_60	20 s (ice)	0.252797	0.083435	5.40095
Spike	294	303	DPLSETKCTL	1106.54	Spike + mAb P008_60	15 s (20 C)	0.829507	0.060196	5.3193
Spike	294	303	DPLSETKCTL	1106.54	Spike + mAb P008_60	1 min (20 C)	1.05843	0	5.33147
Spike	294	303	DPLSETKCTL	1106.54	Spike + mAb P008_60	10 min (20 C)	1.95382	0	5.38502
Spike	294	303	DPLSETKCTL	1106.54	Spike + mAb P008_60	100 min (20 C)	4.26657	0	5.37374
Spike	294	303	DPLSETKCTL	1106.54	Spike alone	20 s (ice)	0.259995	0.036286	5.41043
Spike	294	303	DPLSETKCTL	1106.54	Spike alone	15 s (20 C)	0.798997	0.014836	5.33226
Spike	294	303	DPLSETKCTL	1106.54	Spike alone	1 min (20 C)	1.01235	0	5.32365
Spike	294	303	DPLSETKCTL	1106.54	Spike alone	10 min (20 C)	2.2728	0	5.38945
Spike	294	303	DPLSETKCTL	1106.54	Spike alone	100 min (20 C)	4.56075	0	5.3816
Spike	304	317	KSFTVEKGIYQTSN	1601.82	Maximally labelled state	Max	8.46792	0	4.40767
Spike	304	317	KSFTVEKGIYQTSN	1601.82	Spike + mAb P008_60	20 s (ice)	4.71009	0.174272	4.40853
Spike	304	317	KSFTVEKGIYQTSN	1601.82	Spike + mAb P008_60	15 s (20 C)	6.29722	0.103323	4.33856
Spike	304	317	KSFTVEKGIYQTSN	1601.82	Spike + mAb P008_60	1 min (20 C)	6.85007	0	4.34785
Spike	304	317	KSFTVEKGIYQTSN	1601.82	Spike + mAb P008_60	10 min (20 C)	7.44834	0	4.41183
Spike	304	317	KSFTVEKGIYQTSN	1601.82	Spike + mAb P008_60	100 min (20 C)	8.45338	0	4.39779
Spike	304	317	KSFTVEKGIYQTSN	1601.82	Spike alone	20 s (ice)	3.60485	0.010933	4.42127
Spike	304	317	KSFTVEKGIYQTSN	1601.82	Spike alone	15 s (20 C)	5.60035	0.117733	4.35246
Spike	304	317	KSFTVEKGIYQTSN	1601.82	Spike alone	1 min (20 C)	5.95727	0	4.34565
Spike	304	317	KSFTVEKGIYQTSN	1601.82	Spike alone	10 min (20 C)	7.34017	0	4.40873
Spike	304	317	KSFTVEKGIYQTSN	1601.82	Spike alone	100 min (20 C)	8.31553	0	4.40487
Spike	304	318	KSFTVEKGIYQTSNF	1748.89	Maximally labelled state	Max	9.08678	0	5.29275
Spike	304	318	KSFTVEKGIYQTSNF	1748.89	Spike + mAb P008_60	20 s (ice)	4.09501	0.083669	5.30072
Spike	304	318	KSFTVEKGIYQTSNF	1748.89	Spike + mAb P008_60	15 s (20 C)	6.19497	0.076174	5.21501
Spike	304	318	KSFTVEKGIYQTSNF	1748.89	Spike + mAb P008_60	1 min (20 C)	6.79537	0	5.21876
Spike	304	318	KSFTVEKGIYQTSNF	1748.89	Spike + mAb P008_60	10 min (20 C)	8.02806	0	5.28948
Spike	304	318	KSFTVEKGIYQTSNF	1748.89	Spike + mAb P008_60	100 min (20 C)	9.09269	0	5.27964
Spike	304	318	KSFTVEKGIYQTSNF	1748.89	Spike alone	20 s (ice)	3.50855	0.111781	5.30509
Spike	304	318	KSFTVEKGIYQTSNF	1748.89	Spike alone	15 s (20 C)	5.619	0.118295	5.22519
Spike	304	318	KSFTVEKGIYQTSNF	1748.89	Spike alone	1 min (20 C)	6.20803	0	5.21659
Spike	304	318	KSFTVEKGIYQTSNF	1748.89	Spike alone	10 min (20 C)	7.89766	0	5.29122
Spike	304	318	KSFTVEKGIYQTSNF	1748.89	Spike alone	100 min (20 C)	9.04133	0	5.28334
Spike	306	317	FTVEKGIYQTSN	1386.69	Maximally labelled state	Max	7.10325	0	4.82027
Spike	306	317	FTVEKGIYQTSN	1386.69	Spike + mAb P008_60	20 s (ice)	2.89819	0.066828	4.83311
Spike	306	317	FTVEKGIYQTSN	1386.69	Spike + mAb P008_60	15 s (20 C)	4.68036	0.153572	4.75072
Spike	306	317	FTVEKGIYQTSN	1386.69	Spike + mAb P008_60	1 min (20 C)	5.32592	0	4.75644
Spike	306	317	FTVEKGIYQTSN	1386.69	Spike + mAb P008_60	10 min (20 C)	6.03111	0	4.82025
Spike	306	317	FTVEKGIYQTSN	1386.69	Spike + mAb P008_60	100 min (20 C)	7.00575	0	4.80951
Spike	306	317	FTVEKGIYQTSN	1386.69	Spike alone	20 s (ice)	2.56997	0.006872	4.83577
Spike	306	317	FTVEKGIYQTSN	1386.69	Spike alone	15 s (20 C)	4.11016	0.096175	4.75772
Spike	306	317	FTVEKGIYQTSN	1386.69	Spike alone	1 min (20 C)	4.71316	0	4.74832
Spike	306	317	FTVEKGIYQTSN	1386.69	Spike alone	10 min (20 C)	6.06123	0	4.819
Spike	306	317	FTVEKGIYQTSN	1386.69	Spike alone	100 min (20 C)	7.07921	0	4.8165
Spike	307	318	TVEKGIYQTSNF	1386.69	Maximally labelled state	Max	7.01191	0	5.19299
Spike	307	318	TVEKGIYQTSNF	1386.69	Spike + mAb P008_60	20 s (ice)	3.00513	0.151983	5.19905
Spike	307	318	TVEKGIYQTSNF	1386.69	Spike + mAb P008_60	15 s (20 C)	3.97803	0.078213	5.12118
Spike	307	318	TVEKGIYQTSNF	1386.69	Spike + mAb P008_60	1 min (20 C)	4.65816	0	5.12264
Spike	307	318	TVEKGIYQTSNF	1386.69	Spike + mAb P008_60	10 min (20 C)	6.05117	0	5.18681
Spike	307	318	TVEKGIYQTSNF	1386.69	Spike + mAb P008_60	100 min (20 C)	6.92887	0	5.17725
Spike	307	318	TVEKGIYQTSNF	1386.69	Spike alone	20 s (ice)	2.56089	0.025876	5.20425
Spike	307	318	TVEKGIYQTSNF	1386.69	Spike alone	15 s (20 C)	3.59525	0.075619	5.12922
Spike	307	318	TVEKGIYQTSNF	1386.69	Spike alone	1 min (20 C)	3.97448	0	5.12244
Spike	307	318	TVEKGIYQTSNF	1386.69	Spike alone	10 min (20 C)	5.85113	0	5.19141
Spike	307	318	TVEKGIYQTSNF	1386.69	Spike alone	100 min (20 C)	6.93224	0	5.18635
Spike	314	318	QTSNF	596.268	Maximally labelled state	Max	1.85657	0	4.22068
Spike	314	318	QTSNF	596.268	Spike + mAb P008_60	20 s (ice)	0.775804	0.024832	4.21089
Spike	314	318	QTSNF	596.268	Spike + mAb P008_60	15 s (20 C)	1.11355	0.083213	4.14224
Spike	314	318	QTSNF	596.268	Spike + mAb P008_60	1 min (20 C)	1.34481	0	4.15099
Spike	314	318	QTSNF	596.268	Spike + mAb P008_60	10 min (20 C)	1.76934	0	4.21909
Spike	314	318	QTSNF	596.268	Spike + mAb P008_60	100 min (20 C)	1.90083	0	4.21294
Spike	314	318	QTSNF	596.268	Spike alone	20 s (ice)	0.678567	0.001735	4.22398
Spike	314	318	QTSNF	596.268	Spike alone	15 s (20 C)	0.935337	0.016722	4.15409
Spike	314	318	QTSNF	596.268	Spike alone	1 min (20 C)	0.997031	0	4.14904
Spike	314	318	QTSNF	596.268	Spike alone	10 min (20 C)	1.72583	0	4.23373
Spike	314	318	QTSNF	596.268	Spike alone	100 min (20 C)	1.87254	0	4.22289
Spike	319	325	RVQPTES	816.421	Maximally labelled state	Max	2.88768	0	2.41024
Spike	319	325	RVQPTES	816.421	Spike + mAb P008_60	20 s (ice)	2.56927	0.030334	2.40507
Spike	319	325	RVQPTES	816.421	Spike + mAb P008_60	15 s (20 C)	2.92012	0.017575	2.36394
Spike	319	325	RVQPTES	816.421	Spike + mAb P008_60	1 min (20 C)	3.01333	0	2.37309
Spike	319	325	RVQPTES	816.421	Spike + mAb P008_60	10 min (20 C)	2.73634	0	2.42424
Spike	319	325	RVQPTES	816.421	Spike + mAb P008_60	100 min (20 C)	2.76096	0	2.41751
Spike	319	325	RVQPTES	816.421	Spike alone	20 s (ice)	2.36333	0.023495	2.40831
Spike	319	325	RVQPTES	816.421	Spike alone	15 s (20 C)	2.91063	0.005039	2.37031
Spike	319	325	RVQPTES	816.421	Spike alone	1 min (20 C)	2.99149	0	2.36649
Spike	319	325	RVQPTES	816.421	Spike alone	10 min (20 C)	2.70605	0	2.42624
Spike	319	325	RVQPTES	816.421	Spike alone	100 min (20 C)	2.7359	0	2.41822
Spike	348	361	ASVYAWNRKRISNC	1667.84	Maximally labelled state	Max	8.77737	0	4.5083
Spike	348	361	ASVYAWNRKRISNC	1667.84	Spike + mAb P008_60	20 s (ice)	2.20797	0.058143	4.51557
Spike	348	361	ASVYAWNRKRISNC	1667.84	Spike + mAb P008_60	15 s (20 C)	2.97566	0.039207	4.43711
Spike	348	361	ASVYAWNRKRISNC	1667.84	Spike + mAb P008_60	1 min (20 C)	3.38399	0	4.43998
Spike	348	361	ASVYAWNRKRISNC	1667.84	Spike + mAb P008_60	10 min (20 C)	3.63034	0	4.51047
Spike	348	361	ASVYAWNRKRISNC	1667.84	Spike + mAb P008_60	100 min (20 C)	3.91655	0	4.5085
Spike	348	361	ASVYAWNRKRISNC	1667.84	Spike alone	20 s (ice)	1.97397	0.226712	4.53074
Spike	348	361	ASVYAWNRKRISNC	1667.84	Spike alone	15 s (20 C)	3.10298	0.049315	4.44266
Spike	348	361	ASVYAWNRKRISNC	1667.84	Spike alone	1 min (20 C)	3.42473	0	4.43836
Spike	348	361	ASVYAWNRKRISNC	1667.84	Spike alone	10 min (20 C)	3.75408	0	4.51419
Spike	348	361	ASVYAWNRKRISNC	1667.84	Spike alone	100 min (20 C)	4.38176	0	4.51021
Spike	349	361	SVYAWNRKRISNC	1596.81	Maximally labelled state	Max	8.08539	0	4.51591
Spike	349	361	SVYAWNRKRISNC	1596.81	Spike + mAb P008_60	20 s (ice)	1.93914	0.042725	4.51976
Spike	349	361	SVYAWNRKRISNC	1596.81	Spike + mAb P008_60	15 s (20 C)	2.80019	0.079556	4.43842
Spike	349	361	SVYAWNRKRISNC	1596.81	Spike + mAb P008_60	1 min (20 C)	3.11556	0	4.44145
Spike	349	361	SVYAWNRKRISNC	1596.81	Spike + mAb P008_60	10 min (20 C)	3.46157	0	4.51305
Spike	349	361	SVYAWNRKRISNC	1596.81	Spike + mAb P008_60	100 min (20 C)	3.85143	0	4.51085
Spike	349	361	SVYAWNRKRISNC	1596.81	Spike alone	20 s (ice)	1.98046	0.015513	4.53015
Spike	349	361	SVYAWNRKRISNC	1596.81	Spike alone	15 s (20 C)	2.83147	0.024072	4.4457
Spike	349	361	SVYAWNRKRISNC	1596.81	Spike alone	1 min (20 C)	3.19374	0	4.44461
Spike	349	361	SVYAWNRKRISNC	1596.81	Spike alone	10 min (20 C)	3.3796	0	4.52522
Spike	349	361	SVYAWNRKRISNC	1596.81	Spike alone	100 min (20 C)	4.10681	0	4.51245
Spike	353	361	WNRKRISNC	1176.61	Maximally labelled state	Max	5.14269	0	4.16657
Spike	353	361	WNRKRISNC	1176.61	Spike + mAb P008_60	20 s (ice)	1.41981	0.077304	4.17156
Spike	353	361	WNRKRISNC	1176.61	Spike + mAb P008_60	15 s (20 C)	2.11316	0.033392	4.10543
Spike	353	361	WNRKRISNC	1176.61	Spike + mAb P008_60	1 min (20 C)	2.42707	0	4.11196
Spike	353	361	WNRKRISNC	1176.61	Spike + mAb P008_60	10 min (20 C)	2.5639	0	4.1695
Spike	353	361	WNRKRISNC	1176.61	Spike + mAb P008_60	100 min (20 C)	2.92101	0	4.16385
Spike	353	361	WNRKRISNC	1176.61	Spike alone	20 s (ice)	1.3573	0.000221	4.18092
Spike	353	361	WNRKRISNC	1176.61	Spike alone	15 s (20 C)	2.11676	0.094987	4.11285
Spike	353	361	WNRKRISNC	1176.61	Spike alone	1 min (20 C)	2.49404	0	4.1023
Spike	353	361	WNRKRISNC	1176.61	Spike alone	10 min (20 C)	2.52059	0	4.17412
Spike	353	361	WNRKRISNC	1176.61	Spike alone	100 min (20 C)	3.32249	0	4.16738
Spike	369	374	YNSASF	688.294	Maximally labelled state	Max	2.825	0	5.05137
Spike	369	374	YNSASF	688.294	Spike + mAb P008_60	20 s (ice)	2.96028	0.004479	5.05941
Spike	369	374	YNSASF	688.294	Spike + mAb P008_60	15 s (20 C)	3.0264	0.092302	4.96918
Spike	369	374	YNSASF	688.294	Spike + mAb P008_60	1 min (20 C)	3.08563	0	4.97432
Spike	369	374	YNSASF	688.294	Spike + mAb P008_60	10 min (20 C)	2.76577	0	5.04866
Spike	369	374	YNSASF	688.294	Spike + mAb P008_60	100 min (20 C)	2.81723	0	5.0418
Spike	369	374	YNSASF	688.294	Spike alone	20 s (ice)	2.90062	0.057957	5.05849
Spike	369	374	YNSASF	688.294	Spike alone	15 s (20 C)	3.02054	0.014242	4.97806
Spike	369	374	YNSASF	688.294	Spike alone	1 min (20 C)	2.95904	0	4.97286
Spike	369	374	YNSASF	688.294	Spike alone	10 min (20 C)	2.6842	0	5.04588
Spike	369	374	YNSASF	688.294	Spike alone	100 min (20 C)	2.75102	0	5.05074
Spike	374	387	FSTFKCYGVSPTKL	1577.8	Maximally labelled state	Max	7.67266	0	5.6997
Spike	374	387	FSTFKCYGVSPTKL	1577.8	Spike + mAb P008_60	20 s (ice)	4.60238	0.062989	5.69394
Spike	374	387	FSTFKCYGVSPTKL	1577.8	Spike + mAb P008_60	15 s (20 C)	5.19283	0.061486	5.62318
Spike	374	387	FSTFKCYGVSPTKL	1577.8	Spike + mAb P008_60	1 min (20 C)	5.65017	0	5.61938
Spike	374	387	FSTFKCYGVSPTKL	1577.8	Spike + mAb P008_60	10 min (20 C)	6.30191	0	5.68142
Spike	374	387	FSTFKCYGVSPTKL	1577.8	Spike + mAb P008_60	100 min (20 C)	6.52879	0	5.67261
Spike	374	387	FSTFKCYGVSPTKL	1577.8	Spike alone	20 s (ice)	4.39988	0.073378	5.71193
Spike	374	387	FSTFKCYGVSPTKL	1577.8	Spike alone	15 s (20 C)	5.13388	0.075847	5.63898
Spike	374	387	FSTFKCYGVSPTKL	1577.8	Spike alone	1 min (20 C)	5.73301	0	5.62761
Spike	374	387	FSTFKCYGVSPTKL	1577.8	Spike alone	10 min (20 C)	6.29057	0	5.69528
Spike	374	387	FSTFKCYGVSPTKL	1577.8	Spike alone	100 min (20 C)	6.42365	0	5.69123
Spike	392	399	FTNVYADS	916.405	Maximally labelled state	Max	3.85375	0	4.85439
Spike	392	399	FTNVYADS	916.405	Spike + mAb P008_60	20 s (ice)	0.104761	0.002112	4.86664
Spike	392	399	FTNVYADS	916.405	Spike + mAb P008_60	15 s (20 C)	0.236637	0.025552	4.7794
Spike	392	399	FTNVYADS	916.405	Spike + mAb P008_60	1 min (20 C)	0.236223	0	4.78607
Spike	392	399	FTNVYADS	916.405	Spike + mAb P008_60	10 min (20 C)	0.61552	0	4.85922
Spike	392	399	FTNVYADS	916.405	Spike + mAb P008_60	100 min (20 C)	1.4885	0	4.85109
Spike	392	399	FTNVYADS	916.405	Spike alone	20 s (ice)	0.162273	0.010832	4.87409
Spike	392	399	FTNVYADS	916.405	Spike alone	15 s (20 C)	0.257608	0.015074	4.79115
Spike	392	399	FTNVYADS	916.405	Spike alone	1 min (20 C)	0.334592	0	4.79594
Spike	392	399	FTNVYADS	916.405	Spike alone	10 min (20 C)	0.722047	0	4.86369
Spike	392	399	FTNVYADS	916.405	Spike alone	100 min (20 C)	1.27863	0	4.85903
Spike	392	400	FTNVYADSF	1063.47	Maximally labelled state	Max	4.50358	0	6.51988
Spike	392	400	FTNVYADSF	1063.47	Spike + mAb P008_60	20 s (ice)	0.090879	0.028136	6.53984
Spike	392	400	FTNVYADSF	1063.47	Spike + mAb P008_60	15 s (20 C)	0.143025	0.01628	6.44652
Spike	392	400	FTNVYADSF	1063.47	Spike + mAb P008_60	1 min (20 C)	0.293444	0	6.45402
Spike	392	400	FTNVYADSF	1063.47	Spike + mAb P008_60	10 min (20 C)	0.560101	0	6.52635
Spike	392	400	FTNVYADSF	1063.47	Spike + mAb P008_60	100 min (20 C)	1.4187	0	6.5142
Spike	392	400	FTNVYADSF	1063.47	Spike alone	20 s (ice)	0.072378	0.018093	6.54375
Spike	392	400	FTNVYADSF	1063.47	Spike alone	15 s (20 C)	0.115205	0.020933	6.45063
Spike	392	400	FTNVYADSF	1063.47	Spike alone	1 min (20 C)	0.344543	0	6.44922
Spike	392	400	FTNVYADSF	1063.47	Spike alone	10 min (20 C)	0.621342	0	6.5215
Spike	392	400	FTNVYADSF	1063.47	Spike alone	100 min (20 C)	1.21839	0	6.51798
Spike	393	399	TNVYADS	769.336	Maximally labelled state	Max	3.27997	0	3.62124
Spike	393	399	TNVYADS	769.336	Spike + mAb P008_60	20 s (ice)	-0.005459	0.02364	3.58637
Spike	393	399	TNVYADS	769.336	Spike + mAb P008_60	15 s (20 C)	0.074739	0.016179	3.56283
Spike	393	399	TNVYADS	769.336	Spike + mAb P008_60	1 min (20 C)	0.096797	0	3.57532
Spike	393	399	TNVYADS	769.336	Spike + mAb P008_60	10 min (20 C)	0.291727	0	3.61621
Spike	393	399	TNVYADS	769.336	Spike + mAb P008_60	100 min (20 C)	0.961941	0	3.6363
Spike	393	399	TNVYADS	769.336	Spike alone	20 s (ice)	0.017398	0.01617	3.6204
Spike	393	399	TNVYADS	769.336	Spike alone	15 s (20 C)	0.077506	0.008126	3.58025
Spike	393	399	TNVYADS	769.336	Spike alone	1 min (20 C)	0.0348	0	3.58117
Spike	393	399	TNVYADS	769.336	Spike alone	10 min (20 C)	0.223386	0	3.66398
Spike	393	399	TNVYADS	769.336	Spike alone	100 min (20 C)	0.729658	0	3.62179
Spike	393	400	TNVYADSF	916.405	Maximally labelled state	Max	4.07679	0	5.86225
Spike	393	400	TNVYADSF	916.405	Spike + mAb P008_60	20 s (ice)	0.098137	0.03171	5.86983
Spike	393	400	TNVYADSF	916.405	Spike + mAb P008_60	15 s (20 C)	0.104778	0.025287	5.78404
Spike	393	400	TNVYADSF	916.405	Spike + mAb P008_60	1 min (20 C)	0.10546	0	5.78653
Spike	393	400	TNVYADSF	916.405	Spike + mAb P008_60	10 min (20 C)	0.365912	0	5.86199
Spike	393	400	TNVYADSF	916.405	Spike + mAb P008_60	100 min (20 C)	1.05741	0	5.84883
Spike	393	400	TNVYADSF	916.405	Spike alone	20 s (ice)	0.124167	0.004203	5.88029
Spike	393	400	TNVYADSF	916.405	Spike alone	15 s (20 C)	0.094582	0.009811	5.79199
Spike	393	400	TNVYADSF	916.405	Spike alone	1 min (20 C)	0.151716	0	5.78253
Spike	393	400	TNVYADSF	916.405	Spike alone	10 min (20 C)	0.29778	0	5.86203
Spike	393	400	TNVYADSF	916.405	Spike alone	100 min (20 C)	0.808445	0	5.85503
Spike	400	406	FVIRGDE	835.431	Maximally labelled state	Max	2.95251	0	4.42335
Spike	400	406	FVIRGDE	835.431	Spike + mAb P008_60	20 s (ice)	0.296085	0.012538	4.42372
Spike	400	406	FVIRGDE	835.431	Spike + mAb P008_60	15 s (20 C)	0.46766	0.018748	4.35459
Spike	400	406	FVIRGDE	835.431	Spike + mAb P008_60	1 min (20 C)	0.497786	0	4.3612
Spike	400	406	FVIRGDE	835.431	Spike + mAb P008_60	10 min (20 C)	0.506347	0	4.42434
Spike	400	406	FVIRGDE	835.431	Spike + mAb P008_60	100 min (20 C)	0.537074	0	4.4176
Spike	400	406	FVIRGDE	835.431	Spike alone	20 s (ice)	0.303968	0.005748	4.4296
Spike	400	406	FVIRGDE	835.431	Spike alone	15 s (20 C)	0.453167	0.029426	4.36189
Spike	400	406	FVIRGDE	835.431	Spike alone	1 min (20 C)	0.457101	0	4.35935
Spike	400	406	FVIRGDE	835.431	Spike alone	10 min (20 C)	0.455891	0	4.42907
Spike	400	406	FVIRGDE	835.431	Spike alone	100 min (20 C)	0.509971	0	4.42401
Spike	400	421	FVIRGDEVRQIAPGQTGKIADY	2433.29	Maximally labelled state	Max	11.3488	0	5.06134
Spike	400	421	FVIRGDEVRQIAPGQTGKIADY	2433.29	Spike + mAb P008_60	20 s (ice)	2.69181	0.147179	5.08668
Spike	400	421	FVIRGDEVRQIAPGQTGKIADY	2433.29	Spike + mAb P008_60	15 s (20 C)	3.29988	0.070655	5.01866
Spike	400	421	FVIRGDEVRQIAPGQTGKIADY	2433.29	Spike + mAb P008_60	1 min (20 C)	3.57201	0	5.00872
Spike	400	421	FVIRGDEVRQIAPGQTGKIADY	2433.29	Spike + mAb P008_60	10 min (20 C)	4.28006	0	5.07053
Spike	400	421	FVIRGDEVRQIAPGQTGKIADY	2433.29	Spike + mAb P008_60	100 min (20 C)	4.94888	0	5.05887
Spike	400	421	FVIRGDEVRQIAPGQTGKIADY	2433.29	Spike alone	20 s (ice)	2.63407	0.020516	5.09123
Spike	400	421	FVIRGDEVRQIAPGQTGKIADY	2433.29	Spike alone	15 s (20 C)	3.3558	0.021726	5.01627
Spike	400	421	FVIRGDEVRQIAPGQTGKIADY	2433.29	Spike alone	1 min (20 C)	3.64897	0	5.00823
Spike	400	421	FVIRGDEVRQIAPGQTGKIADY	2433.29	Spike alone	10 min (20 C)	4.26392	0	5.06601
Spike	400	421	FVIRGDEVRQIAPGQTGKIADY	2433.29	Spike alone	100 min (20 C)	4.94149	0	5.09214
Spike	401	420	VIRGDEVRQIAPGQTGKIAD	2123.16	Maximally labelled state	Max	10.4896	0	4.03678
Spike	401	420	VIRGDEVRQIAPGQTGKIAD	2123.16	Spike + mAb P008_60	20 s (ice)	2.97558	0.058454	4.05111
Spike	401	420	VIRGDEVRQIAPGQTGKIAD	2123.16	Spike + mAb P008_60	15 s (20 C)	3.69963	0.012019	3.99066
Spike	401	420	VIRGDEVRQIAPGQTGKIAD	2123.16	Spike + mAb P008_60	1 min (20 C)	4.08129	0	3.99747
Spike	401	420	VIRGDEVRQIAPGQTGKIAD	2123.16	Spike + mAb P008_60	10 min (20 C)	4.56869	0	4.05704
Spike	401	420	VIRGDEVRQIAPGQTGKIAD	2123.16	Spike + mAb P008_60	100 min (20 C)	5.58333	0	4.03612
Spike	401	420	VIRGDEVRQIAPGQTGKIAD	2123.16	Spike alone	20 s (ice)	2.7938	0.031106	4.05187
Spike	401	420	VIRGDEVRQIAPGQTGKIAD	2123.16	Spike alone	15 s (20 C)	3.62083	0.028356	3.99255
Spike	401	420	VIRGDEVRQIAPGQTGKIAD	2123.16	Spike alone	1 min (20 C)	3.95664	0	3.98951
Spike	401	420	VIRGDEVRQIAPGQTGKIAD	2123.16	Spike alone	10 min (20 C)	4.69067	0	4.04605
Spike	401	420	VIRGDEVRQIAPGQTGKIAD	2123.16	Spike alone	100 min (20 C)	5.47053	0	4.04442
Spike	401	421	VIRGDEVRQIAPGQTGKIADY	2286.22	Maximally labelled state	Max	11.3405	0	4.55178
Spike	401	421	VIRGDEVRQIAPGQTGKIADY	2286.22	Spike + mAb P008_60	20 s (ice)	2.89425	0.062889	4.55441
Spike	401	421	VIRGDEVRQIAPGQTGKIADY	2286.22	Spike + mAb P008_60	15 s (20 C)	3.66316	0.032908	4.48274
Spike	401	421	VIRGDEVRQIAPGQTGKIADY	2286.22	Spike + mAb P008_60	1 min (20 C)	4.04528	0	4.48642
Spike	401	421	VIRGDEVRQIAPGQTGKIADY	2286.22	Spike + mAb P008_60	10 min (20 C)	4.63834	0	4.54979
Spike	401	421	VIRGDEVRQIAPGQTGKIADY	2286.22	Spike + mAb P008_60	100 min (20 C)	5.58389	0	4.5438
Spike	401	421	VIRGDEVRQIAPGQTGKIADY	2286.22	Spike alone	20 s (ice)	2.80046	0.05994	4.55983
Spike	401	421	VIRGDEVRQIAPGQTGKIADY	2286.22	Spike alone	15 s (20 C)	3.59822	0.054577	4.48713
Spike	401	421	VIRGDEVRQIAPGQTGKIADY	2286.22	Spike alone	1 min (20 C)	3.90209	0	4.48228
Spike	401	421	VIRGDEVRQIAPGQTGKIADY	2286.22	Spike alone	10 min (20 C)	4.76408	0	4.54785
Spike	401	421	VIRGDEVRQIAPGQTGKIADY	2286.22	Spike alone	100 min (20 C)	5.54292	0	4.54098
Spike	402	406	IRGDE	589.294	Maximally labelled state	Max	2.11903	0	4.42274
Spike	402	406	IRGDE	589.294	Spike + mAb P008_60	20 s (ice)	0.201671	0.015262	4.42254
Spike	402	406	IRGDE	589.294	Spike + mAb P008_60	15 s (20 C)	0.382197	0.02552	4.35298
Spike	402	406	IRGDE	589.294	Spike + mAb P008_60	1 min (20 C)	0.437045	0	4.35956
Spike	402	406	IRGDE	589.294	Spike + mAb P008_60	10 min (20 C)	0.371112	0	4.42422
Spike	402	406	IRGDE	589.294	Spike + mAb P008_60	100 min (20 C)	0.372112	0	4.4189
Spike	402	406	IRGDE	589.294	Spike alone	20 s (ice)	0.288816	0.014733	4.42877
Spike	402	406	IRGDE	589.294	Spike alone	15 s (20 C)	0.404432	0.003156	4.36272
Spike	402	406	IRGDE	589.294	Spike alone	1 min (20 C)	0.422009	0	4.35697
Spike	402	406	IRGDE	589.294	Spike alone	10 min (20 C)	0.418595	0	4.43116
Spike	402	406	IRGDE	589.294	Spike alone	100 min (20 C)	0.39447	0	4.42293
Spike	406	421	EVRQIAPGQTGKIADY	1745.92	Maximally labelled state	Max	8.83478	0	4.45368
Spike	406	421	EVRQIAPGQTGKIADY	1745.92	Spike + mAb P008_60	20 s (ice)	2.81576	0.034102	4.45414
Spike	406	421	EVRQIAPGQTGKIADY	1745.92	Spike + mAb P008_60	15 s (20 C)	3.38546	0.030188	4.38006
Spike	406	421	EVRQIAPGQTGKIADY	1745.92	Spike + mAb P008_60	1 min (20 C)	3.59022	0	4.38819
Spike	406	421	EVRQIAPGQTGKIADY	1745.92	Spike + mAb P008_60	10 min (20 C)	4.2035	0	4.45345
Spike	406	421	EVRQIAPGQTGKIADY	1745.92	Spike + mAb P008_60	100 min (20 C)	4.92511	0	4.44098
Spike	406	421	EVRQIAPGQTGKIADY	1745.92	Spike alone	20 s (ice)	2.66962	0.067955	4.46316
Spike	406	421	EVRQIAPGQTGKIADY	1745.92	Spike alone	15 s (20 C)	3.2984	0.006154	4.38571
Spike	406	421	EVRQIAPGQTGKIADY	1745.92	Spike alone	1 min (20 C)	3.54069	0	4.38486
Spike	406	421	EVRQIAPGQTGKIADY	1745.92	Spike alone	10 min (20 C)	4.18196	0	4.45123
Spike	406	421	EVRQIAPGQTGKIADY	1745.92	Spike alone	100 min (20 C)	4.75804	0	4.44605
Spike	407	421	VRQIAPGQTGKIADY	1616.88	Maximally labelled state	Max	8.19749	0	4.34458
Spike	407	421	VRQIAPGQTGKIADY	1616.88	Spike + mAb P008_60	20 s (ice)	2.35133	0.052344	4.35053
Spike	407	421	VRQIAPGQTGKIADY	1616.88	Spike + mAb P008_60	15 s (20 C)	2.80434	0.026232	4.281
Spike	407	421	VRQIAPGQTGKIADY	1616.88	Spike + mAb P008_60	1 min (20 C)	3.03567	0	4.29032
Spike	407	421	VRQIAPGQTGKIADY	1616.88	Spike + mAb P008_60	10 min (20 C)	3.76353	0	4.34745
Spike	407	421	VRQIAPGQTGKIADY	1616.88	Spike + mAb P008_60	100 min (20 C)	4.42441	0	4.33723
Spike	407	421	VRQIAPGQTGKIADY	1616.88	Spike alone	20 s (ice)	2.20481	0.026849	4.35289
Spike	407	421	VRQIAPGQTGKIADY	1616.88	Spike alone	15 s (20 C)	2.74871	0.089371	4.28376
Spike	407	421	VRQIAPGQTGKIADY	1616.88	Spike alone	1 min (20 C)	3.04704	0	4.2834
Spike	407	421	VRQIAPGQTGKIADY	1616.88	Spike alone	10 min (20 C)	3.76917	0	4.34709
Spike	407	421	VRQIAPGQTGKIADY	1616.88	Spike alone	100 min (20 C)	4.36005	0	4.34473
Spike	407	422	VRQIAPGQTGKIADYN	1730.92	Maximally labelled state	Max	8.82343	0	4.01889
Spike	407	422	VRQIAPGQTGKIADYN	1730.92	Spike + mAb P008_60	20 s (ice)	2.23612	0.032804	4.02035
Spike	407	422	VRQIAPGQTGKIADYN	1730.92	Spike + mAb P008_60	15 s (20 C)	2.76514	0.065078	3.96018
Spike	407	422	VRQIAPGQTGKIADYN	1730.92	Spike + mAb P008_60	1 min (20 C)	3.05678	0	3.9573
Spike	407	422	VRQIAPGQTGKIADYN	1730.92	Spike + mAb P008_60	10 min (20 C)	3.71183	0	4.02662
Spike	407	422	VRQIAPGQTGKIADYN	1730.92	Spike + mAb P008_60	100 min (20 C)	4.33575	0	4.01719
Spike	407	422	VRQIAPGQTGKIADYN	1730.92	Spike alone	20 s (ice)	2.1701	0.000759	4.02577
Spike	407	422	VRQIAPGQTGKIADYN	1730.92	Spike alone	15 s (20 C)	2.72334	0.035461	3.95888
Spike	407	422	VRQIAPGQTGKIADYN	1730.92	Spike alone	1 min (20 C)	3.05154	0	3.95827
Spike	407	422	VRQIAPGQTGKIADYN	1730.92	Spike alone	10 min (20 C)	3.77061	0	4.03055
Spike	407	422	VRQIAPGQTGKIADYN	1730.92	Spike alone	100 min (20 C)	4.33148	0	4.02618
Spike	415	420	TGKIAD	604.33	Maximally labelled state	Max	3.23823	0	4.03589
Spike	415	420	TGKIAD	604.33	Spike + mAb P008_60	20 s (ice)	1.06953	0.011152	4.04897
Spike	415	420	TGKIAD	604.33	Spike + mAb P008_60	15 s (20 C)	1.23258	0.05971	3.98678
Spike	415	420	TGKIAD	604.33	Spike + mAb P008_60	1 min (20 C)	1.3785	0	3.99206
Spike	415	420	TGKIAD	604.33	Spike + mAb P008_60	10 min (20 C)	1.91207	0	4.05429
Spike	415	420	TGKIAD	604.33	Spike + mAb P008_60	100 min (20 C)	2.1786	0	4.03296
Spike	415	420	TGKIAD	604.33	Spike alone	20 s (ice)	1.07432	0.01796	4.05363
Spike	415	420	TGKIAD	604.33	Spike alone	15 s (20 C)	1.20206	0.04561	3.99162
Spike	415	420	TGKIAD	604.33	Spike alone	1 min (20 C)	1.30544	0	3.98928
Spike	415	420	TGKIAD	604.33	Spike alone	10 min (20 C)	1.93366	0	4.04257
Spike	415	420	TGKIAD	604.33	Spike alone	100 min (20 C)	2.1977	0	4.04524
Spike	415	421	TGKIADY	767.393	Maximally labelled state	Max	3.54129	0	4.54911
Spike	415	421	TGKIADY	767.393	Spike + mAb P008_60	20 s (ice)	0.984299	0.082597	4.5539
Spike	415	421	TGKIADY	767.393	Spike + mAb P008_60	15 s (20 C)	1.32795	0.08369	4.41182
Spike	415	421	TGKIADY	767.393	Spike + mAb P008_60	1 min (20 C)	1.42763	0	4.49052
Spike	415	421	TGKIADY	767.393	Spike + mAb P008_60	10 min (20 C)	1.81623	0	4.55099
Spike	415	421	TGKIADY	767.393	Spike + mAb P008_60	100 min (20 C)	2.08384	0	4.54081
Spike	415	421	TGKIADY	767.393	Spike alone	20 s (ice)	0.988319	0.043296	4.4615
Spike	415	421	TGKIADY	767.393	Spike alone	15 s (20 C)	1.34518	0.020438	4.35177
Spike	415	421	TGKIADY	767.393	Spike alone	1 min (20 C)	1.42812	0	4.48353
Spike	415	421	TGKIADY	767.393	Spike alone	10 min (20 C)	1.93594	0	4.54616
Spike	415	421	TGKIADY	767.393	Spike alone	100 min (20 C)	1.99809	0	4.53887
Spike	421	429	YNYKLPDDF	1174.54	Maximally labelled state	Max	3.55214	0	6.18901
Spike	421	429	YNYKLPDDF	1174.54	Spike + mAb P008_60	20 s (ice)	0.935012	0.010348	6.1852
Spike	421	429	YNYKLPDDF	1174.54	Spike + mAb P008_60	15 s (20 C)	1.3337	0.034299	6.10184
Spike	421	429	YNYKLPDDF	1174.54	Spike + mAb P008_60	1 min (20 C)	1.57045	0	6.10315
Spike	421	429	YNYKLPDDF	1174.54	Spike + mAb P008_60	10 min (20 C)	1.45587	0	6.16955
Spike	421	429	YNYKLPDDF	1174.54	Spike + mAb P008_60	100 min (20 C)	1.51458	0	6.15773
Spike	421	429	YNYKLPDDF	1174.54	Spike alone	20 s (ice)	0.892223	0.007585	6.19231
Spike	421	429	YNYKLPDDF	1174.54	Spike alone	15 s (20 C)	1.29193	0.036509	6.1083
Spike	421	429	YNYKLPDDF	1174.54	Spike alone	1 min (20 C)	1.46632	0	6.09835
Spike	421	429	YNYKLPDDF	1174.54	Spike alone	10 min (20 C)	1.42274	0	6.16975
Spike	421	429	YNYKLPDDF	1174.54	Spike alone	100 min (20 C)	1.49999	0	6.16475
Spike	422	429	NYKLPDDF	1011.48	Maximally labelled state	Max	2.79748	0	5.966
Spike	422	429	NYKLPDDF	1011.48	Spike + mAb P008_60	20 s (ice)	1.13798	0.065237	5.95895
Spike	422	429	NYKLPDDF	1011.48	Spike + mAb P008_60	15 s (20 C)	1.38236	0.039544	5.88255
Spike	422	429	NYKLPDDF	1011.48	Spike + mAb P008_60	1 min (20 C)	1.44715	0	5.88237
Spike	422	429	NYKLPDDF	1011.48	Spike + mAb P008_60	10 min (20 C)	1.27421	0	5.94575
Spike	422	429	NYKLPDDF	1011.48	Spike + mAb P008_60	100 min (20 C)	1.34689	0	5.93411
Spike	422	429	NYKLPDDF	1011.48	Spike alone	20 s (ice)	1.08769	0.068154	5.97338
Spike	422	429	NYKLPDDF	1011.48	Spike alone	15 s (20 C)	1.32233	0.022995	5.88909
Spike	422	429	NYKLPDDF	1011.48	Spike alone	1 min (20 C)	1.51379	0	5.88322
Spike	422	429	NYKLPDDF	1011.48	Spike alone	10 min (20 C)	1.21622	0	5.95821
Spike	422	429	NYKLPDDF	1011.48	Spike alone	100 min (20 C)	1.2789	0	5.94159
Spike	423	429	YKLPDDF	897.435	Maximally labelled state	Max	2.24513	0	5.96565
Spike	423	429	YKLPDDF	897.435	Spike + mAb P008_60	20 s (ice)	0.997953	0.013505	5.96701
Spike	423	429	YKLPDDF	897.435	Spike + mAb P008_60	15 s (20 C)	1.33814	0.014213	5.88603
Spike	423	429	YKLPDDF	897.435	Spike + mAb P008_60	1 min (20 C)	1.43982	0	5.88636
Spike	423	429	YKLPDDF	897.435	Spike + mAb P008_60	10 min (20 C)	1.38643	0	5.94838
Spike	423	429	YKLPDDF	897.435	Spike + mAb P008_60	100 min (20 C)	1.43365	0	5.93945
Spike	423	429	YKLPDDF	897.435	Spike alone	20 s (ice)	0.845119	0.032562	5.97838
Spike	423	429	YKLPDDF	897.435	Spike alone	15 s (20 C)	1.16516	0.023946	5.89194
Spike	423	429	YKLPDDF	897.435	Spike alone	1 min (20 C)	1.39857	0	5.88468
Spike	423	429	YKLPDDF	897.435	Spike alone	10 min (20 C)	1.3164	0	5.96181
Spike	423	429	YKLPDDF	897.435	Spike alone	100 min (20 C)	1.28796	0	5.94595
Spike	423	431	YKLPDDFTG	1055.5	Maximally labelled state	Max	3.38475	0	5.55311
Spike	423	431	YKLPDDFTG	1055.5	Spike + mAb P008_60	20 s (ice)	0.98298	0.062398	5.56132
Spike	423	431	YKLPDDFTG	1055.5	Spike + mAb P008_60	15 s (20 C)	1.4784	0.042059	5.4822
Spike	423	431	YKLPDDFTG	1055.5	Spike + mAb P008_60	1 min (20 C)	1.7884	0	5.49337
Spike	423	431	YKLPDDFTG	1055.5	Spike + mAb P008_60	10 min (20 C)	1.66167	0	5.55283
Spike	423	431	YKLPDDFTG	1055.5	Spike + mAb P008_60	100 min (20 C)	1.76553	0	5.53714
Spike	423	431	YKLPDDFTG	1055.5	Spike alone	20 s (ice)	0.790025	0.019111	5.56285
Spike	423	431	YKLPDDFTG	1055.5	Spike alone	15 s (20 C)	1.3225	0.049646	5.49148
Spike	423	431	YKLPDDFTG	1055.5	Spike alone	1 min (20 C)	1.71836	0	5.48648
Spike	423	431	YKLPDDFTG	1055.5	Spike alone	10 min (20 C)	1.71182	0	5.54801
Spike	423	431	YKLPDDFTG	1055.5	Spike alone	100 min (20 C)	1.71413	0	5.54403
Spike	432	441	CVIAWNSNNL	1133.54	Maximally labelled state	Max	5.7308	0	6.47406
Spike	432	441	CVIAWNSNNL	1133.54	Spike + mAb P008_60	20 s (ice)	1.45164	0.125629	6.49162
Spike	432	441	CVIAWNSNNL	1133.54	Spike + mAb P008_60	15 s (20 C)	2.3127	0.062113	6.40101
Spike	432	441	CVIAWNSNNL	1133.54	Spike + mAb P008_60	1 min (20 C)	2.92499	0	6.40062
Spike	432	441	CVIAWNSNNL	1133.54	Spike + mAb P008_60	10 min (20 C)	3.43096	0	6.46831
Spike	432	441	CVIAWNSNNL	1133.54	Spike + mAb P008_60	100 min (20 C)	3.49634	0	6.459
Spike	432	441	CVIAWNSNNL	1133.54	Spike alone	20 s (ice)	1.38015	0.001406	6.49586
Spike	432	441	CVIAWNSNNL	1133.54	Spike alone	15 s (20 C)	2.25104	0.104037	6.40187
Spike	432	441	CVIAWNSNNL	1133.54	Spike alone	1 min (20 C)	2.86627	0	6.40619
Spike	432	441	CVIAWNSNNL	1133.54	Spike alone	10 min (20 C)	3.40191	0	6.47124
Spike	432	441	CVIAWNSNNL	1133.54	Spike alone	100 min (20 C)	3.58833	0	6.46598
Spike	436	441	WNSNNL	747.342	Spike + mAb P008_60	20 s (ice)	1.339	0.069167	5.31696
Spike	436	441	WNSNNL	747.342	Spike + mAb P008_60	15 s (20 C)	2.00084	0.009866	5.22785
Spike	436	441	WNSNNL	747.342	Spike + mAb P008_60	1 min (20 C)	2.10449	0	5.23428
Spike	436	441	WNSNNL	747.342	Spike + mAb P008_60	10 min (20 C)	2.5286	0	5.30823
Spike	436	441	WNSNNL	747.342	Spike + mAb P008_60	100 min (20 C)	2.65849	0	5.30027
Spike	436	441	WNSNNL	747.342	Spike alone	20 s (ice)	1.22372	0.011183	5.32417
Spike	436	441	WNSNNL	747.342	Spike alone	15 s (20 C)	1.96498	0.046845	5.23797
Spike	436	441	WNSNNL	747.342	Spike alone	1 min (20 C)	2.09465	0	5.2298
Spike	436	441	WNSNNL	747.342	Spike alone	10 min (20 C)	2.57138	0	5.3072
Spike	436	441	WNSNNL	747.342	Spike alone	100 min (20 C)	2.69058	0	5.30213
Spike	442	449	DSKVGGNY	839.389	Maximally labelled state	Max	3.60946	0	2.4616
Spike	442	449	DSKVGGNY	839.389	Spike + mAb P008_60	20 s (ice)	3.60602	0.00138	2.46218
Spike	442	449	DSKVGGNY	839.389	Spike + mAb P008_60	15 s (20 C)	3.71602	0.017522	2.44569
Spike	442	449	DSKVGGNY	839.389	Spike + mAb P008_60	1 min (20 C)	3.58616	0	3.17093
Spike	442	449	DSKVGGNY	839.389	Spike + mAb P008_60	10 min (20 C)	3.37156	0	2.47698
Spike	442	449	DSKVGGNY	839.389	Spike + mAb P008_60	100 min (20 C)	3.40598	0	3.23875
Spike	442	449	DSKVGGNY	839.389	Spike alone	20 s (ice)	3.40879	0.096011	2.46057
Spike	442	449	DSKVGGNY	839.389	Spike alone	15 s (20 C)	3.56465	0.051675	3.25318
Spike	442	449	DSKVGGNY	839.389	Spike alone	1 min (20 C)	3.62497	0	3.23134
Spike	442	449	DSKVGGNY	839.389	Spike alone	10 min (20 C)	3.2846	0	3.36023
Spike	442	449	DSKVGGNY	839.389	Spike alone	100 min (20 C)	3.40893	0	2.46638
Spike	442	451	DSKVGGNYNY	1116.5	Maximally labelled state	Max	5.33182	0	4.23989
Spike	442	451	DSKVGGNYNY	1116.5	Spike + mAb P008_60	20 s (ice)	4.52217	0.042731	4.24882
Spike	442	451	DSKVGGNYNY	1116.5	Spike + mAb P008_60	15 s (20 C)	5.20359	0.017984	4.17627
Spike	442	451	DSKVGGNYNY	1116.5	Spike + mAb P008_60	1 min (20 C)	5.33389	0	4.17482
Spike	442	451	DSKVGGNYNY	1116.5	Spike + mAb P008_60	10 min (20 C)	4.88476	0	4.24803
Spike	442	451	DSKVGGNYNY	1116.5	Spike + mAb P008_60	100 min (20 C)	4.89977	0	4.2394
Spike	442	451	DSKVGGNYNY	1116.5	Spike alone	20 s (ice)	4.38689	0.060937	4.2519
Spike	442	451	DSKVGGNYNY	1116.5	Spike alone	15 s (20 C)	5.17133	0.053128	4.18293
Spike	442	451	DSKVGGNYNY	1116.5	Spike alone	1 min (20 C)	5.2256	0	4.17516
Spike	442	451	DSKVGGNYNY	1116.5	Spike alone	10 min (20 C)	4.88793	0	4.25179
Spike	442	451	DSKVGGNYNY	1116.5	Spike alone	100 min (20 C)	4.82832	0	4.24513
Spike	442	452	DSKVGGNYNYL	1229.58	Maximally labelled state	Max	5.72795	0	5.44439
Spike	442	452	DSKVGGNYNYL	1229.58	Spike + mAb P008_60	20 s (ice)	4.5579	0.021829	5.43889
Spike	442	452	DSKVGGNYNYL	1229.58	Spike + mAb P008_60	15 s (20 C)	5.29355	0.020767	5.35947
Spike	442	452	DSKVGGNYNYL	1229.58	Spike + mAb P008_60	1 min (20 C)	5.40932	0	5.35959
Spike	442	452	DSKVGGNYNYL	1229.58	Spike + mAb P008_60	10 min (20 C)	5.20064	0	5.43318
Spike	442	452	DSKVGGNYNYL	1229.58	Spike + mAb P008_60	100 min (20 C)	5.70904	0	5.42155
Spike	442	452	DSKVGGNYNYL	1229.58	Spike alone	20 s (ice)	4.42943	0.074488	5.44452
Spike	442	452	DSKVGGNYNYL	1229.58	Spike alone	15 s (20 C)	5.26983	0.054844	5.37078
Spike	442	452	DSKVGGNYNYL	1229.58	Spike alone	1 min (20 C)	5.41311	0	5.3608
Spike	442	452	DSKVGGNYNYL	1229.58	Spike alone	10 min (20 C)	5.24643	0	5.43154
Spike	442	452	DSKVGGNYNYL	1229.58	Spike alone	100 min (20 C)	5.64834	0	5.42702
Spike	444	452	KVGGNYNYL	1027.52	Maximally labelled state	Max	4.70241	0	5.37522
Spike	444	452	KVGGNYNYL	1027.52	Spike + mAb P008_60	20 s (ice)	3.5513	0.027291	5.34898
Spike	444	452	KVGGNYNYL	1027.52	Spike + mAb P008_60	15 s (20 C)	3.95612	0.028992	5.26756
Spike	444	452	KVGGNYNYL	1027.52	Spike + mAb P008_60	1 min (20 C)	4.10937	0	5.28008
Spike	444	452	KVGGNYNYL	1027.52	Spike + mAb P008_60	10 min (20 C)	4.16868	0	5.34378
Spike	444	452	KVGGNYNYL	1027.52	Spike + mAb P008_60	100 min (20 C)	4.59371	0	5.33496
Spike	444	452	KVGGNYNYL	1027.52	Spike alone	20 s (ice)	3.37568	0.061372	5.35669
Spike	444	452	KVGGNYNYL	1027.52	Spike alone	15 s (20 C)	4.0061	0.02798	5.28739
Spike	444	452	KVGGNYNYL	1027.52	Spike alone	1 min (20 C)	4.07053	0	5.27368
Spike	444	452	KVGGNYNYL	1027.52	Spike alone	10 min (20 C)	4.10222	0	5.35103
Spike	444	452	KVGGNYNYL	1027.52	Spike alone	100 min (20 C)	4.47572	0	5.34201
Spike	447	460	GNYNYLYRLFRKSN	1807.92	Maximally labelled state	Max	8.38149	0	5.02269
Spike	447	460	GNYNYLYRLFRKSN	1807.92	Spike + mAb P008_60	20 s (ice)	2.09511	0.079059	5.03366
Spike	447	460	GNYNYLYRLFRKSN	1807.92	Spike + mAb P008_60	15 s (20 C)	3.0937	0.075176	4.9577
Spike	447	460	GNYNYLYRLFRKSN	1807.92	Spike + mAb P008_60	1 min (20 C)	3.81314	0	4.95418
Spike	447	460	GNYNYLYRLFRKSN	1807.92	Spike + mAb P008_60	10 min (20 C)	5.64237	0	5.01903
Spike	447	460	GNYNYLYRLFRKSN	1807.92	Spike + mAb P008_60	100 min (20 C)	7.10237	0	5.00801
Spike	447	460	GNYNYLYRLFRKSN	1807.92	Spike alone	20 s (ice)	1.85654	0.030842	5.0359
Spike	447	460	GNYNYLYRLFRKSN	1807.92	Spike alone	15 s (20 C)	2.75796	0.070468	4.95908
Spike	447	460	GNYNYLYRLFRKSN	1807.92	Spike alone	1 min (20 C)	3.55602	0	4.95151
Spike	447	460	GNYNYLYRLFRKSN	1807.92	Spike alone	10 min (20 C)	5.53519	0	5.02152
Spike	447	460	GNYNYLYRLFRKSN	1807.92	Spike alone	100 min (20 C)	7.02414	0	5.00874
Spike	453	467	YRLFRKSNLKPFERD	1969.08	Maximally labelled state	Max	7.12641	0	4.51204
Spike	453	467	YRLFRKSNLKPFERD	1969.08	Spike + mAb P008_60	20 s (ice)	1.42852	0.135599	4.3166
Spike	453	467	YRLFRKSNLKPFERD	1969.08	Spike + mAb P008_60	15 s (20 C)	2.76832	0.03017	4.31209
Spike	453	467	YRLFRKSNLKPFERD	1969.08	Spike + mAb P008_60	1 min (20 C)	2.73575	0	4.44735
Spike	453	467	YRLFRKSNLKPFERD	1969.08	Spike + mAb P008_60	10 min (20 C)	2.93043	0	4.50268
Spike	453	467	YRLFRKSNLKPFERD	1969.08	Spike + mAb P008_60	100 min (20 C)	3.99668	0	4.50267
Spike	453	467	YRLFRKSNLKPFERD	1969.08	Spike alone	20 s (ice)	1.14584	0.09267	4.34211
Spike	453	467	YRLFRKSNLKPFERD	1969.08	Spike alone	15 s (20 C)	2.78116	0.03663	4.4422
Spike	453	467	YRLFRKSNLKPFERD	1969.08	Spike alone	1 min (20 C)	2.92596	0	4.432
Spike	453	467	YRLFRKSNLKPFERD	1969.08	Spike alone	10 min (20 C)	2.90994	0	4.50592
Spike	453	467	YRLFRKSNLKPFERD	1969.08	Spike alone	100 min (20 C)	3.89554	0	4.49748
Spike	456	467	FRKSNLKPFERD	1536.83	Maximally labelled state	Max	5.04312	0	3.77874
Spike	456	467	FRKSNLKPFERD	1536.83	Spike + mAb P008_60	20 s (ice)	1.53166	0.060298	3.78979
Spike	456	467	FRKSNLKPFERD	1536.83	Spike + mAb P008_60	15 s (20 C)	2.12692	0.018149	3.73038
Spike	456	467	FRKSNLKPFERD	1536.83	Spike + mAb P008_60	1 min (20 C)	2.05733	0	3.72858
Spike	456	467	FRKSNLKPFERD	1536.83	Spike + mAb P008_60	10 min (20 C)	2.15328	0	3.78436
Spike	456	467	FRKSNLKPFERD	1536.83	Spike + mAb P008_60	100 min (20 C)	3.15194	0	3.78558
Spike	456	467	FRKSNLKPFERD	1536.83	Spike alone	20 s (ice)	1.41718	0.032635	3.79077
Spike	456	467	FRKSNLKPFERD	1536.83	Spike alone	15 s (20 C)	1.98606	0.023419	3.73018
Spike	456	467	FRKSNLKPFERD	1536.83	Spike alone	1 min (20 C)	2.08161	0	3.7278
Spike	456	467	FRKSNLKPFERD	1536.83	Spike alone	10 min (20 C)	2.17346	0	3.78919
Spike	456	467	FRKSNLKPFERD	1536.83	Spike alone	100 min (20 C)	2.92015	0	3.78268
Spike	456	470	FRKSNLKPFERDIST	1837.99	Maximally labelled state	Max	7.60215	0	4.2488
Spike	456	470	FRKSNLKPFERDIST	1837.99	Spike + mAb P008_60	20 s (ice)	3.27276	0.048509	4.26206
Spike	456	470	FRKSNLKPFERDIST	1837.99	Spike + mAb P008_60	15 s (20 C)	4.10502	0.00527	4.19407
Spike	456	470	FRKSNLKPFERDIST	1837.99	Spike + mAb P008_60	1 min (20 C)	4.15362	0	4.19903
Spike	456	470	FRKSNLKPFERDIST	1837.99	Spike + mAb P008_60	10 min (20 C)	4.56661	0	4.25371
Spike	456	470	FRKSNLKPFERDIST	1837.99	Spike + mAb P008_60	100 min (20 C)	5.7274	0	4.246
Spike	456	470	FRKSNLKPFERDIST	1837.99	Spike alone	20 s (ice)	3.01142	0.008957	4.26405
Spike	456	470	FRKSNLKPFERDIST	1837.99	Spike alone	15 s (20 C)	3.97322	0.080432	4.19853
Spike	456	470	FRKSNLKPFERDIST	1837.99	Spike alone	1 min (20 C)	4.16667	0	4.19175
Spike	456	470	FRKSNLKPFERDIST	1837.99	Spike alone	10 min (20 C)	4.54546	0	4.2557
Spike	456	470	FRKSNLKPFERDIST	1837.99	Spike alone	100 min (20 C)	5.46709	0	4.25012
Spike	456	471	FRKSNLKPFERDISTE	1967.03	Maximally labelled state	Max	8.13818	0	4.32021
Spike	456	471	FRKSNLKPFERDISTE	1967.03	Spike + mAb P008_60	20 s (ice)	3.20278	0.058033	4.32333
Spike	456	471	FRKSNLKPFERDISTE	1967.03	Spike + mAb P008_60	15 s (20 C)	4.46891	0.021876	4.26345
Spike	456	471	FRKSNLKPFERDISTE	1967.03	Spike + mAb P008_60	1 min (20 C)	4.7213	0	4.26771
Spike	456	471	FRKSNLKPFERDISTE	1967.03	Spike + mAb P008_60	10 min (20 C)	5.0579	0	4.31873
Spike	456	471	FRKSNLKPFERDISTE	1967.03	Spike + mAb P008_60	100 min (20 C)	6.15675	0	4.31466
Spike	456	471	FRKSNLKPFERDISTE	1967.03	Spike alone	20 s (ice)	2.92213	0.004776	4.33819
Spike	456	471	FRKSNLKPFERDISTE	1967.03	Spike alone	15 s (20 C)	4.31268	0.062636	4.26908
Spike	456	471	FRKSNLKPFERDISTE	1967.03	Spike alone	1 min (20 C)	4.7209	0	4.26609
Spike	456	471	FRKSNLKPFERDISTE	1967.03	Spike alone	10 min (20 C)	5.10011	0	4.32428
Spike	456	471	FRKSNLKPFERDISTE	1967.03	Spike alone	100 min (20 C)	5.85222	0	4.32377
Spike	457	471	RKSNLKPFERDISTE	1819.97	Maximally labelled state	Max	6.92059	0	4.33371
Spike	457	471	RKSNLKPFERDISTE	1819.97	Spike + mAb P008_60	20 s (ice)	2.54351	0.034149	4.33929
Spike	457	471	RKSNLKPFERDISTE	1819.97	Spike + mAb P008_60	15 s (20 C)	3.45018	0.053041	4.26879
Spike	457	471	RKSNLKPFERDISTE	1819.97	Spike + mAb P008_60	1 min (20 C)	3.52362	0	4.28656
Spike	457	471	RKSNLKPFERDISTE	1819.97	Spike + mAb P008_60	10 min (20 C)	3.90599	0	4.33994
Spike	457	471	RKSNLKPFERDISTE	1819.97	Spike + mAb P008_60	100 min (20 C)	4.93654	0	4.32238
Spike	457	471	RKSNLKPFERDISTE	1819.97	Spike alone	20 s (ice)	2.23316	0.031667	4.35182
Spike	457	471	RKSNLKPFERDISTE	1819.97	Spike alone	15 s (20 C)	3.2602	0.096935	4.28018
Spike	457	471	RKSNLKPFERDISTE	1819.97	Spike alone	1 min (20 C)	3.65312	0	4.2742
Spike	457	471	RKSNLKPFERDISTE	1819.97	Spike alone	10 min (20 C)	4.03891	0	4.33305
Spike	457	471	RKSNLKPFERDISTE	1819.97	Spike alone	100 min (20 C)	4.78503	0	4.3388
Spike	471	486	EIYQAGSTPCNGVEGF	1671.73	Maximally labelled state	Max	7.854	0	6.1003
Spike	471	486	EIYQAGSTPCNGVEGF	1671.73	Spike + mAb P008_60	20 s (ice)	5.21022	0.087713	6.11387
Spike	471	486	EIYQAGSTPCNGVEGF	1671.73	Spike + mAb P008_60	15 s (20 C)	7.50455	0.007958	6.02723
Spike	471	486	EIYQAGSTPCNGVEGF	1671.73	Spike + mAb P008_60	1 min (20 C)	7.81047	0	6.03827
Spike	471	486	EIYQAGSTPCNGVEGF	1671.73	Spike + mAb P008_60	10 min (20 C)	7.53505	0	6.09687
Spike	471	486	EIYQAGSTPCNGVEGF	1671.73	Spike + mAb P008_60	100 min (20 C)	7.61966	0	6.08564
Spike	471	486	EIYQAGSTPCNGVEGF	1671.73	Spike alone	20 s (ice)	4.97588	0.102962	6.11905
Spike	471	486	EIYQAGSTPCNGVEGF	1671.73	Spike alone	15 s (20 C)	7.40035	0.109975	6.03574
Spike	471	486	EIYQAGSTPCNGVEGF	1671.73	Spike alone	1 min (20 C)	7.74008	0	6.02436
Spike	471	486	EIYQAGSTPCNGVEGF	1671.73	Spike alone	10 min (20 C)	7.4259	0	6.0971
Spike	471	486	EIYQAGSTPCNGVEGF	1671.73	Spike alone	100 min (20 C)	7.47753	0	6.09033
Spike	472	486	IYQAGSTPCNGVEGF	1542.69	Maximally labelled state	Max	7.48531	0	5.99759
Spike	472	486	IYQAGSTPCNGVEGF	1542.69	Spike + mAb P008_60	20 s (ice)	5.37003	0.114059	6.00699
Spike	472	486	IYQAGSTPCNGVEGF	1542.69	Spike + mAb P008_60	15 s (20 C)	7.68654	0.019852	5.91801
Spike	472	486	IYQAGSTPCNGVEGF	1542.69	Spike + mAb P008_60	1 min (20 C)	7.88131	0	5.92123
Spike	472	486	IYQAGSTPCNGVEGF	1542.69	Spike + mAb P008_60	10 min (20 C)	7.42139	0	5.99889
Spike	472	486	IYQAGSTPCNGVEGF	1542.69	Spike + mAb P008_60	100 min (20 C)	7.39487	0	5.98743
Spike	472	486	IYQAGSTPCNGVEGF	1542.69	Spike alone	20 s (ice)	5.16692	0.046009	6.01333
Spike	472	486	IYQAGSTPCNGVEGF	1542.69	Spike alone	15 s (20 C)	7.61561	0.080035	5.92335
Spike	472	486	IYQAGSTPCNGVEGF	1542.69	Spike alone	1 min (20 C)	7.91166	0	5.91739
Spike	472	486	IYQAGSTPCNGVEGF	1542.69	Spike alone	10 min (20 C)	7.37195	0	5.98846
Spike	472	486	IYQAGSTPCNGVEGF	1542.69	Spike alone	100 min (20 C)	7.27219	0	5.99099
Spike	475	486	AGSTPCNGVEGF	1138.48	Maximally labelled state	Max	5.27153	0	5.67536
Spike	475	486	AGSTPCNGVEGF	1138.48	Spike + mAb P008_60	20 s (ice)	3.85604	0.060562	5.68998
Spike	475	486	AGSTPCNGVEGF	1138.48	Spike + mAb P008_60	15 s (20 C)	5.32366	0.007628	5.59844
Spike	475	486	AGSTPCNGVEGF	1138.48	Spike + mAb P008_60	1 min (20 C)	5.39336	0	5.60099
Spike	475	486	AGSTPCNGVEGF	1138.48	Spike + mAb P008_60	10 min (20 C)	4.944	0	5.6758
Spike	475	486	AGSTPCNGVEGF	1138.48	Spike + mAb P008_60	100 min (20 C)	4.89582	0	5.66577
Spike	475	486	AGSTPCNGVEGF	1138.48	Spike alone	20 s (ice)	3.73587	0.023448	5.69322
Spike	475	486	AGSTPCNGVEGF	1138.48	Spike alone	15 s (20 C)	5.26154	0.015002	5.60767
Spike	475	486	AGSTPCNGVEGF	1138.48	Spike alone	1 min (20 C)	5.43074	0	5.59949
Spike	475	486	AGSTPCNGVEGF	1138.48	Spike alone	10 min (20 C)	4.86273	0	5.67547
Spike	475	486	AGSTPCNGVEGF	1138.48	Spike alone	100 min (20 C)	4.82833	0	5.66954
Spike	487	494	NCYFPLQS	971.429	Maximally labelled state	Max	3.59302	0	6.38599
Spike	487	494	NCYFPLQS	971.429	Spike + mAb P008_60	20 s (ice)	0.921111	0.075952	6.404
Spike	487	494	NCYFPLQS	971.429	Spike + mAb P008_60	15 s (20 C)	1.65847	0.02886	6.3164
Spike	487	494	NCYFPLQS	971.429	Spike + mAb P008_60	1 min (20 C)	1.67062	0	6.31875
Spike	487	494	NCYFPLQS	971.429	Spike + mAb P008_60	10 min (20 C)	2.20674	0	6.38307
Spike	487	494	NCYFPLQS	971.429	Spike + mAb P008_60	100 min (20 C)	2.39179	0	6.37509
Spike	487	494	NCYFPLQS	971.429	Spike alone	20 s (ice)	0.851363	0.012325	6.41024
Spike	487	494	NCYFPLQS	971.429	Spike alone	15 s (20 C)	1.61392	0.059066	6.32221
Spike	487	494	NCYFPLQS	971.429	Spike alone	1 min (20 C)	1.68302	0	6.31732
Spike	487	494	NCYFPLQS	971.429	Spike alone	10 min (20 C)	2.23334	0	6.38574
Spike	487	494	NCYFPLQS	971.429	Spike alone	100 min (20 C)	2.46833	0	6.38283
Spike	487	495	NCYFPLQSY	1134.49	Maximally labelled state	Max	4.38574	0	7.01896
Spike	487	495	NCYFPLQSY	1134.49	Spike + mAb P008_60	20 s (ice)	0.839514	0.026736	7.04263
Spike	487	495	NCYFPLQSY	1134.49	Spike + mAb P008_60	15 s (20 C)	1.75144	0.055082	6.95391
Spike	487	495	NCYFPLQSY	1134.49	Spike + mAb P008_60	1 min (20 C)	1.9372	0	6.95586
Spike	487	495	NCYFPLQSY	1134.49	Spike + mAb P008_60	10 min (20 C)	2.30126	0	7.02103
Spike	487	495	NCYFPLQSY	1134.49	Spike + mAb P008_60	100 min (20 C)	3.08978	0	7.01078
Spike	487	495	NCYFPLQSY	1134.49	Spike alone	20 s (ice)	0.825958	0.00531	7.04263
Spike	487	495	NCYFPLQSY	1134.49	Spike alone	15 s (20 C)	1.67629	0.003787	6.96136
Spike	487	495	NCYFPLQSY	1134.49	Spike alone	1 min (20 C)	1.80125	0	6.95301
Spike	487	495	NCYFPLQSY	1134.49	Spike alone	10 min (20 C)	2.44761	0	7.02127
Spike	487	495	NCYFPLQSY	1134.49	Spike alone	100 min (20 C)	3.06586	0	7.01394
Spike	487	510	NCYFPLQSYGFQPTNGVGYQPYRV	2798.3	Maximally labelled state	Max	13.2897	0	7.091
Spike	487	510	NCYFPLQSYGFQPTNGVGYQPYRV	2798.3	Spike + mAb P008_60	20 s (ice)	5.95907	0.053778	7.11043
Spike	487	510	NCYFPLQSYGFQPTNGVGYQPYRV	2798.3	Spike + mAb P008_60	15 s (20 C)	7.654	0.037125	7.02448
Spike	487	510	NCYFPLQSYGFQPTNGVGYQPYRV	2798.3	Spike + mAb P008_60	1 min (20 C)	8.31763	0	7.02623
Spike	487	510	NCYFPLQSYGFQPTNGVGYQPYRV	2798.3	Spike + mAb P008_60	10 min (20 C)	8.84634	0	7.08511
Spike	487	510	NCYFPLQSYGFQPTNGVGYQPYRV	2798.3	Spike + mAb P008_60	100 min (20 C)	9.79174	0	7.07901
Spike	487	510	NCYFPLQSYGFQPTNGVGYQPYRV	2798.3	Spike alone	20 s (ice)	5.77717	0.054418	7.11616
Spike	487	510	NCYFPLQSYGFQPTNGVGYQPYRV	2798.3	Spike alone	15 s (20 C)	7.61074	0.111797	7.02778
Spike	487	510	NCYFPLQSYGFQPTNGVGYQPYRV	2798.3	Spike alone	1 min (20 C)	8.16655	0	7.02365
Spike	487	510	NCYFPLQSYGFQPTNGVGYQPYRV	2798.3	Spike alone	10 min (20 C)	8.84242	0	7.08917
Spike	487	510	NCYFPLQSYGFQPTNGVGYQPYRV	2798.3	Spike alone	100 min (20 C)	9.65562	0	7.07546
Spike	487	512	NCYFPLQSYGFQPTNGVGYQPYRVVV	2996.44	Maximally labelled state	Max	14.8696	0	7.29853
Spike	487	512	NCYFPLQSYGFQPTNGVGYQPYRVVV	2996.44	Spike + mAb P008_60	20 s (ice)	5.86912	0.02588	7.31811
Spike	487	512	NCYFPLQSYGFQPTNGVGYQPYRVVV	2996.44	Spike + mAb P008_60	15 s (20 C)	7.64187	0.025181	7.2378
Spike	487	512	NCYFPLQSYGFQPTNGVGYQPYRVVV	2996.44	Spike + mAb P008_60	1 min (20 C)	8.11614	0	7.23897
Spike	487	512	NCYFPLQSYGFQPTNGVGYQPYRVVV	2996.44	Spike + mAb P008_60	10 min (20 C)	8.70976	0	7.29598
Spike	487	512	NCYFPLQSYGFQPTNGVGYQPYRVVV	2996.44	Spike + mAb P008_60	100 min (20 C)	9.65654	0	7.28395
Spike	487	512	NCYFPLQSYGFQPTNGVGYQPYRVVV	2996.44	Spike alone	20 s (ice)	5.7268	0.097091	7.31492
Spike	487	512	NCYFPLQSYGFQPTNGVGYQPYRVVV	2996.44	Spike alone	15 s (20 C)	7.56091	0.092239	7.23992
Spike	487	512	NCYFPLQSYGFQPTNGVGYQPYRVVV	2996.44	Spike alone	1 min (20 C)	8.05483	0	7.23034
Spike	487	512	NCYFPLQSYGFQPTNGVGYQPYRVVV	2996.44	Spike alone	10 min (20 C)	8.77964	0	7.29311
Spike	487	512	NCYFPLQSYGFQPTNGVGYQPYRVVV	2996.44	Spike alone	100 min (20 C)	9.5773	0	7.28281
Spike	487	513	NCYFPLQSYGFQPTNGVGYQPYRVVVL	3109.52	Maximally labelled state	Max	15.6929	0	7.60136
Spike	487	513	NCYFPLQSYGFQPTNGVGYQPYRVVVL	3109.52	Spike + mAb P008_60	20 s (ice)	5.89252	0.108107	7.6158
Spike	487	513	NCYFPLQSYGFQPTNGVGYQPYRVVVL	3109.52	Spike + mAb P008_60	15 s (20 C)	7.67994	0.083124	7.52991
Spike	487	513	NCYFPLQSYGFQPTNGVGYQPYRVVVL	3109.52	Spike + mAb P008_60	1 min (20 C)	8.14251	0	7.52841
Spike	487	513	NCYFPLQSYGFQPTNGVGYQPYRVVVL	3109.52	Spike + mAb P008_60	10 min (20 C)	8.78671	0	7.58766
Spike	487	513	NCYFPLQSYGFQPTNGVGYQPYRVVVL	3109.52	Spike + mAb P008_60	100 min (20 C)	9.85865	0	7.57558
Spike	487	513	NCYFPLQSYGFQPTNGVGYQPYRVVVL	3109.52	Spike alone	20 s (ice)	5.68143	0.029185	7.61691
Spike	487	513	NCYFPLQSYGFQPTNGVGYQPYRVVVL	3109.52	Spike alone	15 s (20 C)	7.54232	0.064882	7.52934
Spike	487	513	NCYFPLQSYGFQPTNGVGYQPYRVVVL	3109.52	Spike alone	1 min (20 C)	8.24419	0	7.51946
Spike	487	513	NCYFPLQSYGFQPTNGVGYQPYRVVVL	3109.52	Spike alone	10 min (20 C)	8.80025	0	7.58564
Spike	487	513	NCYFPLQSYGFQPTNGVGYQPYRVVVL	3109.52	Spike alone	100 min (20 C)	9.65336	0	7.57962
Spike	488	510	CYFPLQSYGFQPTNGVGYQPYRV	2684.26	Maximally labelled state	Max	12.4877	0	7.05839
Spike	488	510	CYFPLQSYGFQPTNGVGYQPYRV	2684.26	Spike + mAb P008_60	20 s (ice)	5.99941	0.177181	7.07366
Spike	488	510	CYFPLQSYGFQPTNGVGYQPYRV	2684.26	Spike + mAb P008_60	15 s (20 C)	7.38285	0.021391	6.99977
Spike	488	510	CYFPLQSYGFQPTNGVGYQPYRV	2684.26	Spike + mAb P008_60	1 min (20 C)	7.82615	0	6.99528
Spike	488	510	CYFPLQSYGFQPTNGVGYQPYRV	2684.26	Spike + mAb P008_60	10 min (20 C)	8.20762	0	7.05297
Spike	488	510	CYFPLQSYGFQPTNGVGYQPYRV	2684.26	Spike + mAb P008_60	100 min (20 C)	8.98473	0	7.04699
Spike	488	510	CYFPLQSYGFQPTNGVGYQPYRV	2684.26	Spike alone	20 s (ice)	5.82901	0.002398	7.07893
Spike	488	510	CYFPLQSYGFQPTNGVGYQPYRV	2684.26	Spike alone	15 s (20 C)	7.34153	0.031213	6.99819
Spike	488	510	CYFPLQSYGFQPTNGVGYQPYRV	2684.26	Spike alone	1 min (20 C)	7.75603	0	6.99034
Spike	488	510	CYFPLQSYGFQPTNGVGYQPYRV	2684.26	Spike alone	10 min (20 C)	8.22868	0	7.05849
Spike	488	510	CYFPLQSYGFQPTNGVGYQPYRV	2684.26	Spike alone	100 min (20 C)	8.81751	0	7.04728
Spike	490	495	FPLQSY	754.377	Maximally labelled state	Max	2.65538	0	5.82243
Spike	490	495	FPLQSY	754.377	Spike + mAb P008_60	20 s (ice)	0.703004	0.024342	5.83101
Spike	490	495	FPLQSY	754.377	Spike + mAb P008_60	15 s (20 C)	0.80181	0.022777	5.74966
Spike	490	495	FPLQSY	754.377	Spike + mAb P008_60	1 min (20 C)	0.792402	0	5.75208
Spike	490	495	FPLQSY	754.377	Spike + mAb P008_60	10 min (20 C)	0.898126	0	5.82145
Spike	490	495	FPLQSY	754.377	Spike + mAb P008_60	100 min (20 C)	1.64211	0	5.80938
Spike	490	495	FPLQSY	754.377	Spike alone	20 s (ice)	0.625966	0.011402	5.84021
Spike	490	495	FPLQSY	754.377	Spike alone	15 s (20 C)	0.799527	0.020798	5.75969
Spike	490	495	FPLQSY	754.377	Spike alone	1 min (20 C)	0.777179	0	5.75236
Spike	490	495	FPLQSY	754.377	Spike alone	10 min (20 C)	0.967318	0	5.8235
Spike	490	495	FPLQSY	754.377	Spike alone	100 min (20 C)	1.66692	0	5.81689
Spike	490	510	FPLQSYGFQPTNGVGYQPYRV	2418.19	Maximally labelled state	Max	11.8984	0	6.51292
Spike	490	510	FPLQSYGFQPTNGVGYQPYRV	2418.19	Spike + mAb P008_60	20 s (ice)	5.79691	0.009764	6.5286
Spike	490	510	FPLQSYGFQPTNGVGYQPYRV	2418.19	Spike + mAb P008_60	15 s (20 C)	6.85786	0.031925	6.44787
Spike	490	510	FPLQSYGFQPTNGVGYQPYRV	2418.19	Spike + mAb P008_60	1 min (20 C)	7.30334	0	6.45123
Spike	490	510	FPLQSYGFQPTNGVGYQPYRV	2418.19	Spike + mAb P008_60	10 min (20 C)	7.4988	0	6.52201
Spike	490	510	FPLQSYGFQPTNGVGYQPYRV	2418.19	Spike + mAb P008_60	100 min (20 C)	8.32848	0	6.50307
Spike	490	510	FPLQSYGFQPTNGVGYQPYRV	2418.19	Spike alone	20 s (ice)	5.6512	0.025977	6.53369
Spike	490	510	FPLQSYGFQPTNGVGYQPYRV	2418.19	Spike alone	15 s (20 C)	6.81199	0.071634	6.44734
Spike	490	510	FPLQSYGFQPTNGVGYQPYRV	2418.19	Spike alone	1 min (20 C)	7.24644	0	6.45918
Spike	490	510	FPLQSYGFQPTNGVGYQPYRV	2418.19	Spike alone	10 min (20 C)	7.55924	0	6.51465
Spike	490	510	FPLQSYGFQPTNGVGYQPYRV	2418.19	Spike alone	100 min (20 C)	8.30171	0	6.50752
Spike	490	512	FPLQSYGFQPTNGVGYQPYRVVV	2616.32	Maximally labelled state	Max	13.5685	0	6.7995
Spike	490	512	FPLQSYGFQPTNGVGYQPYRVVV	2616.32	Spike + mAb P008_60	20 s (ice)	5.82629	0.030451	6.8165
Spike	490	512	FPLQSYGFQPTNGVGYQPYRVVV	2616.32	Spike + mAb P008_60	15 s (20 C)	6.74209	0.032761	6.74089
Spike	490	512	FPLQSYGFQPTNGVGYQPYRVVV	2616.32	Spike + mAb P008_60	1 min (20 C)	7.4248	0	6.95096
Spike	490	512	FPLQSYGFQPTNGVGYQPYRVVV	2616.32	Spike + mAb P008_60	10 min (20 C)	7.54316	0	6.80146
Spike	490	512	FPLQSYGFQPTNGVGYQPYRVVV	2616.32	Spike + mAb P008_60	100 min (20 C)	8.39365	0	6.78752
Spike	490	512	FPLQSYGFQPTNGVGYQPYRVVV	2616.32	Spike alone	20 s (ice)	5.64153	0.054044	6.82077
Spike	490	512	FPLQSYGFQPTNGVGYQPYRVVV	2616.32	Spike alone	15 s (20 C)	6.71296	0.029408	6.75108
Spike	490	512	FPLQSYGFQPTNGVGYQPYRVVV	2616.32	Spike alone	1 min (20 C)	7.30955	0	6.73611
Spike	490	512	FPLQSYGFQPTNGVGYQPYRVVV	2616.32	Spike alone	10 min (20 C)	7.57376	0.057062	6.79838
Spike	490	512	FPLQSYGFQPTNGVGYQPYRVVV	2616.32	Spike alone	100 min (20 C)	8.28975	0	6.79387
Spike	490	513	FPLQSYGFQPTNGVGYQPYRVVVL	2729.41	Maximally labelled state	Max	14.2739	0	7.18499
Spike	490	513	FPLQSYGFQPTNGVGYQPYRVVVL	2729.41	Spike + mAb P008_60	20 s (ice)	5.60096	0.066654	7.19755
Spike	490	513	FPLQSYGFQPTNGVGYQPYRVVVL	2729.41	Spike + mAb P008_60	15 s (20 C)	6.893	0.043286	7.11854
Spike	490	513	FPLQSYGFQPTNGVGYQPYRVVVL	2729.41	Spike + mAb P008_60	1 min (20 C)	7.26157	0	7.12444
Spike	490	513	FPLQSYGFQPTNGVGYQPYRVVVL	2729.41	Spike + mAb P008_60	10 min (20 C)	7.43	0	7.17184
Spike	490	513	FPLQSYGFQPTNGVGYQPYRVVVL	2729.41	Spike + mAb P008_60	100 min (20 C)	8.30606	0	7.16774
Spike	490	513	FPLQSYGFQPTNGVGYQPYRVVVL	2729.41	Spike alone	20 s (ice)	5.50019	0.039481	7.19776
Spike	490	513	FPLQSYGFQPTNGVGYQPYRVVVL	2729.41	Spike alone	15 s (20 C)	6.77699	0.054538	7.12278
Spike	490	513	FPLQSYGFQPTNGVGYQPYRVVVL	2729.41	Spike alone	1 min (20 C)	7.13989	0	7.11339
Spike	490	513	FPLQSYGFQPTNGVGYQPYRVVVL	2729.41	Spike alone	10 min (20 C)	7.4873	0	7.17767
Spike	490	513	FPLQSYGFQPTNGVGYQPYRVVVL	2729.41	Spike alone	100 min (20 C)	8.19416	0	7.17583
Spike	491	512	PLQSYGFQPTNGVGYQPYRVVV	2469.26	Maximally labelled state	Max	12.8295	0	6.40634
Spike	491	512	PLQSYGFQPTNGVGYQPYRVVV	2469.26	Spike + mAb P008_60	20 s (ice)	5.91182	0.102856	6.41641
Spike	491	512	PLQSYGFQPTNGVGYQPYRVVV	2469.26	Spike + mAb P008_60	15 s (20 C)	6.97022	0.050892	6.33871
Spike	491	512	PLQSYGFQPTNGVGYQPYRVVV	2469.26	Spike + mAb P008_60	1 min (20 C)	7.38976	0	6.33976
Spike	491	512	PLQSYGFQPTNGVGYQPYRVVV	2469.26	Spike + mAb P008_60	10 min (20 C)	7.58414	0	6.40416
Spike	491	512	PLQSYGFQPTNGVGYQPYRVVV	2469.26	Spike + mAb P008_60	100 min (20 C)	7.99297	0	6.39231
Spike	491	512	PLQSYGFQPTNGVGYQPYRVVV	2469.26	Spike alone	20 s (ice)	5.82259	0.049551	6.41973
Spike	491	512	PLQSYGFQPTNGVGYQPYRVVV	2469.26	Spike alone	15 s (20 C)	6.89949	0.085318	6.3421
Spike	491	512	PLQSYGFQPTNGVGYQPYRVVV	2469.26	Spike alone	1 min (20 C)	7.36143	0	6.33642
Spike	491	512	PLQSYGFQPTNGVGYQPYRVVV	2469.26	Spike alone	10 min (20 C)	7.609	0	6.40271
Spike	491	512	PLQSYGFQPTNGVGYQPYRVVV	2469.26	Spike alone	100 min (20 C)	8.02953	0	6.39643
Spike	491	513	PLQSYGFQPTNGVGYQPYRVVVL	2582.34	Maximally labelled state	Max	13.417	0	6.85252
Spike	491	513	PLQSYGFQPTNGVGYQPYRVVVL	2582.34	Spike + mAb P008_60	20 s (ice)	5.85721	0.054573	6.86125
Spike	491	513	PLQSYGFQPTNGVGYQPYRVVVL	2582.34	Spike + mAb P008_60	15 s (20 C)	6.79447	0.046293	6.78726
Spike	491	513	PLQSYGFQPTNGVGYQPYRVVVL	2582.34	Spike + mAb P008_60	1 min (20 C)	7.30932	0	6.79524
Spike	491	513	PLQSYGFQPTNGVGYQPYRVVVL	2582.34	Spike + mAb P008_60	10 min (20 C)	7.52155	0	6.84785
Spike	491	513	PLQSYGFQPTNGVGYQPYRVVVL	2582.34	Spike + mAb P008_60	100 min (20 C)	7.97876	0	6.8416
Spike	491	513	PLQSYGFQPTNGVGYQPYRVVVL	2582.34	Spike alone	20 s (ice)	5.6501	0.039734	6.86529
Spike	491	513	PLQSYGFQPTNGVGYQPYRVVVL	2582.34	Spike alone	15 s (20 C)	6.82529	0.075485	6.79142
Spike	491	513	PLQSYGFQPTNGVGYQPYRVVVL	2582.34	Spike alone	1 min (20 C)	7.17402	0	6.78723
Spike	491	513	PLQSYGFQPTNGVGYQPYRVVVL	2582.34	Spike alone	10 min (20 C)	7.41983	0	6.84727
Spike	491	513	PLQSYGFQPTNGVGYQPYRVVVL	2582.34	Spike alone	100 min (20 C)	7.94901	0	6.84097
Spike	495	511	YGFQPTNGVGYQPYRVV	1944.96	Maximally labelled state	Max	9.23733	0	6.05689
Spike	495	511	YGFQPTNGVGYQPYRVV	1944.96	Spike + mAb P008_60	20 s (ice)	4.32591	0.047504	6.07346
Spike	495	511	YGFQPTNGVGYQPYRVV	1944.96	Spike + mAb P008_60	15 s (20 C)	5.30876	0.020961	5.99006
Spike	495	511	YGFQPTNGVGYQPYRVV	1944.96	Spike + mAb P008_60	1 min (20 C)	5.69835	0	5.99379
Spike	495	511	YGFQPTNGVGYQPYRVV	1944.96	Spike + mAb P008_60	10 min (20 C)	5.87075	0	6.05198
Spike	495	511	YGFQPTNGVGYQPYRVV	1944.96	Spike + mAb P008_60	100 min (20 C)	5.99315	0	6.04445
Spike	495	511	YGFQPTNGVGYQPYRVV	1944.96	Spike alone	20 s (ice)	4.27964	0.061873	6.07467
Spike	495	511	YGFQPTNGVGYQPYRVV	1944.96	Spike alone	15 s (20 C)	5.2233	0.02513	5.99464
Spike	495	511	YGFQPTNGVGYQPYRVV	1944.96	Spike alone	1 min (20 C)	5.58494	0	5.98961
Spike	495	511	YGFQPTNGVGYQPYRVV	1944.96	Spike alone	10 min (20 C)	5.86294	0	6.05239
Spike	495	511	YGFQPTNGVGYQPYRVV	1944.96	Spike alone	100 min (20 C)	5.86117	0	6.046
Spike	496	513	GFQPTNGVGYQPYRVVVL	1994.05	Maximally labelled state	Max	10.2583	0	6.51322
Spike	496	513	GFQPTNGVGYQPYRVVVL	1994.05	Spike + mAb P008_60	20 s (ice)	4.08728	0.026117	6.52155
Spike	496	513	GFQPTNGVGYQPYRVVVL	1994.05	Spike + mAb P008_60	15 s (20 C)	4.8246	0.023401	6.44557
Spike	496	513	GFQPTNGVGYQPYRVVVL	1994.05	Spike + mAb P008_60	1 min (20 C)	5.2987	0	6.44689
Spike	496	513	GFQPTNGVGYQPYRVVVL	1994.05	Spike + mAb P008_60	10 min (20 C)	5.51104	0	6.51725
Spike	496	513	GFQPTNGVGYQPYRVVVL	1994.05	Spike + mAb P008_60	100 min (20 C)	5.45474	0	6.50077
Spike	496	513	GFQPTNGVGYQPYRVVVL	1994.05	Spike alone	20 s (ice)	3.97088	0.077246	6.52345
Spike	496	513	GFQPTNGVGYQPYRVVVL	1994.05	Spike alone	15 s (20 C)	4.82376	0.046706	6.44623
Spike	496	513	GFQPTNGVGYQPYRVVVL	1994.05	Spike alone	1 min (20 C)	5.27324	0	6.45589
Spike	496	513	GFQPTNGVGYQPYRVVVL	1994.05	Spike alone	10 min (20 C)	5.50489	0	6.51445
Spike	496	513	GFQPTNGVGYQPYRVVVL	1994.05	Spike alone	100 min (20 C)	5.45554	0	6.50607
Spike	503	513	VGYQPYRVVVL	1292.74	Maximally labelled state	Max	6.43295	0	6.2976
Spike	503	513	VGYQPYRVVVL	1292.74	Spike + mAb P008_60	20 s (ice)	0.521796	0.060736	6.30601
Spike	503	513	VGYQPYRVVVL	1292.74	Spike + mAb P008_60	15 s (20 C)	0.729599	0.014119	6.2311
Spike	503	513	VGYQPYRVVVL	1292.74	Spike + mAb P008_60	1 min (20 C)	1.14486	0	6.23648
Spike	503	513	VGYQPYRVVVL	1292.74	Spike + mAb P008_60	10 min (20 C)	1.69888	0	6.2961
Spike	503	513	VGYQPYRVVVL	1292.74	Spike + mAb P008_60	100 min (20 C)	1.69021	0	6.2836
Spike	503	513	VGYQPYRVVVL	1292.74	Spike alone	20 s (ice)	0.427167	0.091748	6.31724
Spike	503	513	VGYQPYRVVVL	1292.74	Spike alone	15 s (20 C)	0.763519	0.101011	6.2392
Spike	503	513	VGYQPYRVVVL	1292.74	Spike alone	1 min (20 C)	1.07109	0	6.23624
Spike	503	513	VGYQPYRVVVL	1292.74	Spike alone	10 min (20 C)	1.74901	0	6.2991
Spike	503	513	VGYQPYRVVVL	1292.74	Spike alone	100 min (20 C)	1.74104	0	6.29646
Spike	511	515	VVLSF	564.339	Maximally labelled state	Max	2.40085	0	6.62454
Spike	511	515	VVLSF	564.339	Spike + mAb P008_60	20 s (ice)	-0.008125	0.024246	6.63953
Spike	511	515	VVLSF	564.339	Spike + mAb P008_60	15 s (20 C)	-0.068004	0.024286	6.54779
Spike	511	515	VVLSF	564.339	Spike + mAb P008_60	1 min (20 C)	-0.0123	0	6.56173
Spike	511	515	VVLSF	564.339	Spike + mAb P008_60	10 min (20 C)	-0.009224	0	6.62382
Spike	511	515	VVLSF	564.339	Spike + mAb P008_60	100 min (20 C)	0.240668	0	6.61395
Spike	511	515	VVLSF	564.339	Spike alone	20 s (ice)	0.017478	0.000122	6.63067
Spike	511	515	VVLSF	564.339	Spike alone	15 s (20 C)	0.002668	0.028056	6.55638
Spike	511	515	VVLSF	564.339	Spike alone	1 min (20 C)	0.005256	0	6.54955
Spike	511	515	VVLSF	564.339	Spike alone	10 min (20 C)	0.040665	0	6.62145
Spike	511	515	VVLSF	564.339	Spike alone	100 min (20 C)	0.125297	0	6.61793
Spike	516	533	ELLHAPATVCGPKKSTNL	1879.01	Maximally labelled state	Max	8.42578	0	4.42083
Spike	516	533	ELLHAPATVCGPKKSTNL	1879.01	Spike + mAb P008_60	20 s (ice)	3.54308	0.049167	4.43302
Spike	516	533	ELLHAPATVCGPKKSTNL	1879.01	Spike + mAb P008_60	15 s (20 C)	4.4373	0.041917	4.36637
Spike	516	533	ELLHAPATVCGPKKSTNL	1879.01	Spike + mAb P008_60	1 min (20 C)	5.68948	0	4.36951
Spike	516	533	ELLHAPATVCGPKKSTNL	1879.01	Spike + mAb P008_60	10 min (20 C)	7.51773	0	4.4286
Spike	516	533	ELLHAPATVCGPKKSTNL	1879.01	Spike + mAb P008_60	100 min (20 C)	8.78708	0	4.41608
Spike	516	533	ELLHAPATVCGPKKSTNL	1879.01	Spike alone	20 s (ice)	4.50055	0.007044	4.43227
Spike	516	533	ELLHAPATVCGPKKSTNL	1879.01	Spike alone	15 s (20 C)	6.22261	0.153453	4.37147
Spike	516	533	ELLHAPATVCGPKKSTNL	1879.01	Spike alone	1 min (20 C)	7.51901	0	4.36706
Spike	516	533	ELLHAPATVCGPKKSTNL	1879.01	Spike alone	10 min (20 C)	8.52191	0	4.43093
Spike	516	533	ELLHAPATVCGPKKSTNL	1879.01	Spike alone	100 min (20 C)	8.77357	0	4.42471
Spike	516	541	ELLHAPATVCGPKKSTNLVKNKCVNF	2811.5	Maximally labelled state	Max	13.6103	0	4.62327
Spike	516	541	ELLHAPATVCGPKKSTNLVKNKCVNF	2811.5	Spike + mAb P008_60	20 s (ice)	4.36798	0.073462	4.63571
Spike	516	541	ELLHAPATVCGPKKSTNLVKNKCVNF	2811.5	Spike + mAb P008_60	15 s (20 C)	5.7497	0.062225	4.56488
Spike	516	541	ELLHAPATVCGPKKSTNLVKNKCVNF	2811.5	Spike + mAb P008_60	1 min (20 C)	7.13428	0	4.56912
Spike	516	541	ELLHAPATVCGPKKSTNLVKNKCVNF	2811.5	Spike + mAb P008_60	10 min (20 C)	8.90702	0	4.62968
Spike	516	541	ELLHAPATVCGPKKSTNLVKNKCVNF	2811.5	Spike + mAb P008_60	100 min (20 C)	10.598	0	4.63424
Spike	516	541	ELLHAPATVCGPKKSTNLVKNKCVNF	2811.5	Spike alone	20 s (ice)	5.09904	0.006505	4.63885
Spike	516	541	ELLHAPATVCGPKKSTNLVKNKCVNF	2811.5	Spike alone	15 s (20 C)	7.49931	0.19932	4.5688
Spike	516	541	ELLHAPATVCGPKKSTNLVKNKCVNF	2811.5	Spike alone	1 min (20 C)	9.08113	0	4.56306
Spike	516	541	ELLHAPATVCGPKKSTNLVKNKCVNF	2811.5	Spike alone	10 min (20 C)	10.4037	0	4.62704
Spike	516	541	ELLHAPATVCGPKKSTNLVKNKCVNF	2811.5	Spike alone	100 min (20 C)	12.0448	0	4.62
Spike	534	541	VKNKCVNF	951.508	Maximally labelled state	Max	3.61519	0	4.22026
Spike	534	541	VKNKCVNF	951.508	Spike + mAb P008_60	20 s (ice)	0.641383	0.028391	4.21895
Spike	534	541	VKNKCVNF	951.508	Spike + mAb P008_60	15 s (20 C)	0.754319	0.016651	4.15667
Spike	534	541	VKNKCVNF	951.508	Spike + mAb P008_60	1 min (20 C)	0.72335	0	4.16248
Spike	534	541	VKNKCVNF	951.508	Spike + mAb P008_60	10 min (20 C)	0.623779	0	4.22878
Spike	534	541	VKNKCVNF	951.508	Spike + mAb P008_60	100 min (20 C)	0.731831	0	4.21915
Spike	534	541	VKNKCVNF	951.508	Spike alone	20 s (ice)	0.753009	0.021323	4.22602
Spike	534	541	VKNKCVNF	951.508	Spike alone	15 s (20 C)	0.797866	0.012121	4.16464
Spike	534	541	VKNKCVNF	951.508	Spike alone	1 min (20 C)	0.835502	0	4.15975
Spike	534	541	VKNKCVNF	951.508	Spike alone	10 min (20 C)	1.15402	0	4.2346
Spike	534	541	VKNKCVNF	951.508	Spike alone	100 min (20 C)	2.19901	0	4.22136
Spike	542	552	NFNGLTGTGVL	1092.57	Maximally labelled state	Max	5.95083	0	6.5116
Spike	542	552	NFNGLTGTGVL	1092.57	Spike + mAb P008_60	20 s (ice)	0.785755	0.011042	6.52723
Spike	542	552	NFNGLTGTGVL	1092.57	Spike + mAb P008_60	15 s (20 C)	1.14904	0.005939	6.44351
Spike	542	552	NFNGLTGTGVL	1092.57	Spike + mAb P008_60	1 min (20 C)	1.44454	0	6.45311
Spike	542	552	NFNGLTGTGVL	1092.57	Spike + mAb P008_60	10 min (20 C)	1.98519	0	6.51956
Spike	542	552	NFNGLTGTGVL	1092.57	Spike + mAb P008_60	100 min (20 C)	2.64326	0	6.50269
Spike	542	552	NFNGLTGTGVL	1092.57	Spike alone	20 s (ice)	0.837068	0.03865	6.53092
Spike	542	552	NFNGLTGTGVL	1092.57	Spike alone	15 s (20 C)	1.21005	0.080409	6.44551
Spike	542	552	NFNGLTGTGVL	1092.57	Spike alone	1 min (20 C)	1.60895	0	6.44529
Spike	542	552	NFNGLTGTGVL	1092.57	Spike alone	10 min (20 C)	2.88941	0	6.51141
Spike	542	552	NFNGLTGTGVL	1092.57	Spike alone	100 min (20 C)	4.57136	0	6.50753
Spike	542	559	NFNGLTGTGVLTESNKKF	1926.99	Maximally labelled state	Max	10.4977	0	5.57439
Spike	542	559	NFNGLTGTGVLTESNKKF	1926.99	Spike + mAb P008_60	20 s (ice)	2.39568	0.048788	5.58058
Spike	542	559	NFNGLTGTGVLTESNKKF	1926.99	Spike + mAb P008_60	15 s (20 C)	3.06755	0.020084	5.51055
Spike	542	559	NFNGLTGTGVLTESNKKF	1926.99	Spike + mAb P008_60	1 min (20 C)	3.84151	0	5.51125
Spike	542	559	NFNGLTGTGVLTESNKKF	1926.99	Spike + mAb P008_60	10 min (20 C)	4.98044	0	5.57005
Spike	542	559	NFNGLTGTGVLTESNKKF	1926.99	Spike + mAb P008_60	100 min (20 C)	5.96674	0	5.55884
Spike	542	559	NFNGLTGTGVLTESNKKF	1926.99	Spike alone	20 s (ice)	3.42204	0.014207	5.58923
Spike	542	559	NFNGLTGTGVLTESNKKF	1926.99	Spike alone	15 s (20 C)	4.82663	0.085075	5.51897
Spike	542	559	NFNGLTGTGVLTESNKKF	1926.99	Spike alone	1 min (20 C)	5.29524	0	5.51182
Spike	542	559	NFNGLTGTGVLTESNKKF	1926.99	Spike alone	10 min (20 C)	6.74943	0	5.57523
Spike	542	559	NFNGLTGTGVLTESNKKF	1926.99	Spike alone	100 min (20 C)	8.70677	0	5.56536
Spike	542	565	NFNGLTGTGVLTESNKKFLPFQQF	2687.38	Maximally labelled state	Max	13.4928	0	6.86013
Spike	542	565	NFNGLTGTGVLTESNKKFLPFQQF	2687.38	Spike + mAb P008_60	20 s (ice)	3.36574	0.02986	6.87267
Spike	542	565	NFNGLTGTGVLTESNKKFLPFQQF	2687.38	Spike + mAb P008_60	15 s (20 C)	4.28718	0.011472	6.79827
Spike	542	565	NFNGLTGTGVLTESNKKFLPFQQF	2687.38	Spike + mAb P008_60	1 min (20 C)	4.7839	0	6.80439
Spike	542	565	NFNGLTGTGVLTESNKKFLPFQQF	2687.38	Spike + mAb P008_60	10 min (20 C)	6.37442	0	6.85599
Spike	542	565	NFNGLTGTGVLTESNKKFLPFQQF	2687.38	Spike + mAb P008_60	100 min (20 C)	8.14637	0	6.85926
Spike	542	565	NFNGLTGTGVLTESNKKFLPFQQF	2687.38	Spike alone	20 s (ice)	6.83483	0.151657	6.87251
Spike	542	565	NFNGLTGTGVLTESNKKFLPFQQF	2687.38	Spike alone	15 s (20 C)	7.92009	0.073595	6.80073
Spike	542	565	NFNGLTGTGVLTESNKKFLPFQQF	2687.38	Spike alone	1 min (20 C)	8.52099	0	6.78981
Spike	542	565	NFNGLTGTGVLTESNKKFLPFQQF	2687.38	Spike alone	10 min (20 C)	9.4612	0	6.85848
Spike	542	565	NFNGLTGTGVLTESNKKFLPFQQF	2687.38	Spike alone	100 min (20 C)	11.3322	0	6.84173
Spike	542	568	NFNGLTGTGVLTESNKKFLPFQQFGRD	3015.53	Maximally labelled state	Max	15.5262	0	6.30802
Spike	542	568	NFNGLTGTGVLTESNKKFLPFQQFGRD	3015.53	Spike + mAb P008_60	20 s (ice)	3.88646	0.069495	6.32724
Spike	542	568	NFNGLTGTGVLTESNKKFLPFQQFGRD	3015.53	Spike + mAb P008_60	15 s (20 C)	5.01039	0.031661	6.25415
Spike	542	568	NFNGLTGTGVLTESNKKFLPFQQFGRD	3015.53	Spike + mAb P008_60	1 min (20 C)	5.65222	0	6.25857
Spike	542	568	NFNGLTGTGVLTESNKKFLPFQQFGRD	3015.53	Spike + mAb P008_60	10 min (20 C)	7.2801	0	6.3111
Spike	542	568	NFNGLTGTGVLTESNKKFLPFQQFGRD	3015.53	Spike + mAb P008_60	100 min (20 C)	9.45405	0	6.30272
Spike	542	568	NFNGLTGTGVLTESNKKFLPFQQFGRD	3015.53	Spike alone	20 s (ice)	8.93461	0.149319	6.33447
Spike	542	568	NFNGLTGTGVLTESNKKFLPFQQFGRD	3015.53	Spike alone	15 s (20 C)	10.2081	0.056809	6.2513
Spike	542	568	NFNGLTGTGVLTESNKKFLPFQQFGRD	3015.53	Spike alone	1 min (20 C)	10.7241	0	6.24705
Spike	542	568	NFNGLTGTGVLTESNKKFLPFQQFGRD	3015.53	Spike alone	10 min (20 C)	11.5182	0	6.30938
Spike	542	568	NFNGLTGTGVLTESNKKFLPFQQFGRD	3015.53	Spike alone	100 min (20 C)	13.4241	0	6.30344
Spike	544	552	NGLTGTGVL	831.457	Maximally labelled state	Max	4.38699	0	5.75908
Spike	544	552	NGLTGTGVL	831.457	Spike + mAb P008_60	20 s (ice)	0.552119	0.018273	5.76736
Spike	544	552	NGLTGTGVL	831.457	Spike + mAb P008_60	15 s (20 C)	0.710019	0.045618	5.68849
Spike	544	552	NGLTGTGVL	831.457	Spike + mAb P008_60	1 min (20 C)	0.947994	0	5.69375
Spike	544	552	NGLTGTGVL	831.457	Spike + mAb P008_60	10 min (20 C)	1.25915	0	5.75728
Spike	544	552	NGLTGTGVL	831.457	Spike + mAb P008_60	100 min (20 C)	1.43135	0	5.74868
Spike	544	552	NGLTGTGVL	831.457	Spike alone	20 s (ice)	0.559039	0.026528	5.77522
Spike	544	552	NGLTGTGVL	831.457	Spike alone	15 s (20 C)	0.76701	0.060267	5.69583
Spike	544	552	NGLTGTGVL	831.457	Spike alone	1 min (20 C)	1.05325	0	5.68959
Spike	544	552	NGLTGTGVL	831.457	Spike alone	10 min (20 C)	1.75081	0	5.75857
Spike	544	552	NGLTGTGVL	831.457	Spike alone	100 min (20 C)	3.02179	0	5.75104
Spike	544	568	NGLTGTGVLTESNKKFLPFQQFGRD	2754.42	Maximally labelled state	Max	14.0638	0	6.07012
Spike	544	568	NGLTGTGVLTESNKKFLPFQQFGRD	2754.42	Spike + mAb P008_60	20 s (ice)	3.51442	0.11109	6.07688
Spike	544	568	NGLTGTGVLTESNKKFLPFQQFGRD	2754.42	Spike + mAb P008_60	15 s (20 C)	4.37607	0.070137	6.01825
Spike	544	568	NGLTGTGVLTESNKKFLPFQQFGRD	2754.42	Spike + mAb P008_60	1 min (20 C)	5.34646	0	6.00674
Spike	544	568	NGLTGTGVLTESNKKFLPFQQFGRD	2754.42	Spike + mAb P008_60	10 min (20 C)	6.26768	0	6.06293
Spike	544	568	NGLTGTGVLTESNKKFLPFQQFGRD	2754.42	Spike + mAb P008_60	100 min (20 C)	8.28462	0	6.05253
Spike	544	568	NGLTGTGVLTESNKKFLPFQQFGRD	2754.42	Spike alone	20 s (ice)	8.58834	0.120768	6.07501
Spike	544	568	NGLTGTGVLTESNKKFLPFQQFGRD	2754.42	Spike alone	15 s (20 C)	9.75867	0.022265	6.00561
Spike	544	568	NGLTGTGVLTESNKKFLPFQQFGRD	2754.42	Spike alone	1 min (20 C)	10.24	0	5.99633
Spike	544	568	NGLTGTGVLTESNKKFLPFQQFGRD	2754.42	Spike alone	10 min (20 C)	10.3574	0	6.05496
Spike	544	568	NGLTGTGVLTESNKKFLPFQQFGRD	2754.42	Spike alone	100 min (20 C)	12.0306	0	6.05005
Spike	545	552	GLTGTGVL	717.414	Maximally labelled state	Max	3.85034	0	5.66402
Spike	545	552	GLTGTGVL	717.414	Spike + mAb P008_60	20 s (ice)	0.648134	0.004466	5.65672
Spike	545	552	GLTGTGVL	717.414	Spike + mAb P008_60	15 s (20 C)	0.833883	0.00556	5.58843
Spike	545	552	GLTGTGVL	717.414	Spike + mAb P008_60	1 min (20 C)	1.01938	0	5.59218
Spike	545	552	GLTGTGVL	717.414	Spike + mAb P008_60	10 min (20 C)	1.22367	0	5.66211
Spike	545	552	GLTGTGVL	717.414	Spike + mAb P008_60	100 min (20 C)	1.24137	0	5.65345
Spike	545	552	GLTGTGVL	717.414	Spike alone	20 s (ice)	0.564189	0.022295	5.67181
Spike	545	552	GLTGTGVL	717.414	Spike alone	15 s (20 C)	0.842022	0.024419	5.59853
Spike	545	552	GLTGTGVL	717.414	Spike alone	1 min (20 C)	1.05211	0	5.59135
Spike	545	552	GLTGTGVL	717.414	Spike alone	10 min (20 C)	1.45052	0	5.66201
Spike	545	552	GLTGTGVL	717.414	Spike alone	100 min (20 C)	2.41988	0	5.65656
Spike	546	552	LTGTGVL	660.393	Maximally labelled state	Max	3.48874	0	5.26119
Spike	546	552	LTGTGVL	660.393	Spike + mAb P008_60	20 s (ice)	0.737727	0.017462	5.26655
Spike	546	552	LTGTGVL	660.393	Spike + mAb P008_60	15 s (20 C)	0.805623	0.013173	5.19292
Spike	546	552	LTGTGVL	660.393	Spike + mAb P008_60	1 min (20 C)	0.831032	0	5.19537
Spike	546	552	LTGTGVL	660.393	Spike + mAb P008_60	10 min (20 C)	0.803877	0	5.26424
Spike	546	552	LTGTGVL	660.393	Spike + mAb P008_60	100 min (20 C)	0.837053	0	5.25524
Spike	546	552	LTGTGVL	660.393	Spike alone	20 s (ice)	0.698228	0.009385	5.27127
Spike	546	552	LTGTGVL	660.393	Spike alone	15 s (20 C)	0.823943	0.004931	5.20217
Spike	546	552	LTGTGVL	660.393	Spike alone	1 min (20 C)	0.887071	0	5.19262
Spike	546	552	LTGTGVL	660.393	Spike alone	10 min (20 C)	1.13465	0	5.26565
Spike	546	552	LTGTGVL	660.393	Spike alone	100 min (20 C)	2.16163	0	5.25972
Spike	548	553	GTGVLT	547.309	Maximally labelled state	Max	2.31269	0	6.51123
Spike	548	553	GTGVLT	547.309	Spike + mAb P008_60	20 s (ice)	0.423429	0.02224	6.53205
Spike	548	553	GTGVLT	547.309	Spike + mAb P008_60	15 s (20 C)	0.54095	0.021615	6.44588
Spike	548	553	GTGVLT	547.309	Spike + mAb P008_60	1 min (20 C)	0.533665	0	6.45853
Spike	548	553	GTGVLT	547.309	Spike + mAb P008_60	10 min (20 C)	0.817467	0	6.52095
Spike	548	553	GTGVLT	547.309	Spike + mAb P008_60	100 min (20 C)	1.01205	0	6.50721
Spike	548	553	GTGVLT	547.309	Spike alone	20 s (ice)	0.420313	0.011226	6.53435
Spike	548	553	GTGVLT	547.309	Spike alone	15 s (20 C)	0.481699	0.019935	6.44908
Spike	548	553	GTGVLT	547.309	Spike alone	1 min (20 C)	0.660347	0	6.45117
Spike	548	553	GTGVLT	547.309	Spike alone	10 min (20 C)	1.19729	0	6.51429
Spike	548	553	GTGVLT	547.309	Spike alone	100 min (20 C)	1.86418	0	6.51003
Spike	553	559	TESNKKF	853.441	Maximally labelled state	Max	3.55107	0	2.44226
Spike	553	559	TESNKKF	853.441	Spike + mAb P008_60	20 s (ice)	0.921619	0.037165	2.44952
Spike	553	559	TESNKKF	853.441	Spike + mAb P008_60	15 s (20 C)	1.16422	0.033174	2.40042
Spike	553	559	TESNKKF	853.441	Spike + mAb P008_60	1 min (20 C)	1.52862	0	2.40896
Spike	553	559	TESNKKF	853.441	Spike + mAb P008_60	10 min (20 C)	2.09427	0	2.45806
Spike	553	559	TESNKKF	853.441	Spike + mAb P008_60	100 min (20 C)	2.58991	0	2.4503
Spike	553	559	TESNKKF	853.441	Spike alone	20 s (ice)	2.00361	0.073412	2.44336
Spike	553	559	TESNKKF	853.441	Spike alone	15 s (20 C)	2.63204	0.028802	2.40165
Spike	553	559	TESNKKF	853.441	Spike alone	1 min (20 C)	2.8288	0	2.40167
Spike	553	559	TESNKKF	853.441	Spike alone	10 min (20 C)	2.70395	0	2.45317
Spike	553	559	TESNKKF	853.441	Spike alone	100 min (20 C)	2.80441	0	2.44479
Spike	553	564	TESNKKFLPFQQ	1466.76	Maximally labelled state	Max	5.22311	0	5.34707
Spike	553	564	TESNKKFLPFQQ	1466.76	Spike + mAb P008_60	20 s (ice)	2.05218	0.105473	5.36412
Spike	553	564	TESNKKFLPFQQ	1466.76	Spike + mAb P008_60	15 s (20 C)	2.51546	0.097545	5.27647
Spike	553	564	TESNKKFLPFQQ	1466.76	Spike + mAb P008_60	1 min (20 C)	3.20585	0	5.28436
Spike	553	564	TESNKKFLPFQQ	1466.76	Spike + mAb P008_60	10 min (20 C)	3.7325	0	5.35167
Spike	553	564	TESNKKFLPFQQ	1466.76	Spike + mAb P008_60	100 min (20 C)	4.05049	0	5.33541
Spike	553	564	TESNKKFLPFQQ	1466.76	Spike alone	20 s (ice)	4.96812	0.001087	5.36733
Spike	553	564	TESNKKFLPFQQ	1466.76	Spike alone	15 s (20 C)	5.43016	0.049688	5.28568
Spike	553	564	TESNKKFLPFQQ	1466.76	Spike alone	1 min (20 C)	5.62195	0	5.27384
Spike	553	564	TESNKKFLPFQQ	1466.76	Spike alone	10 min (20 C)	5.11727	0	5.35764
Spike	553	564	TESNKKFLPFQQ	1466.76	Spike alone	100 min (20 C)	5.22371	0	5.34795
Spike	553	565	TESNKKFLPFQQF	1613.83	Maximally labelled state	Max	6.22687	0	6.28383
Spike	553	565	TESNKKFLPFQQF	1613.83	Spike + mAb P008_60	20 s (ice)	2.2191	0.008385	6.28555
Spike	553	565	TESNKKFLPFQQF	1613.83	Spike + mAb P008_60	15 s (20 C)	2.79088	0.034542	6.20966
Spike	553	565	TESNKKFLPFQQF	1613.83	Spike + mAb P008_60	1 min (20 C)	3.10926	0	6.21221
Spike	553	565	TESNKKFLPFQQF	1613.83	Spike + mAb P008_60	10 min (20 C)	3.88379	0	6.2759
Spike	553	565	TESNKKFLPFQQF	1613.83	Spike + mAb P008_60	100 min (20 C)	4.89911	0	6.26583
Spike	553	565	TESNKKFLPFQQF	1613.83	Spike alone	20 s (ice)	5.76394	0.112354	6.29086
Spike	553	565	TESNKKFLPFQQF	1613.83	Spike alone	15 s (20 C)	6.32152	0.055979	6.21376
Spike	553	565	TESNKKFLPFQQF	1613.83	Spike alone	1 min (20 C)	6.41154	0	6.20484
Spike	553	565	TESNKKFLPFQQF	1613.83	Spike alone	10 min (20 C)	6.02033	0	6.27672
Spike	553	565	TESNKKFLPFQQF	1613.83	Spike alone	100 min (20 C)	6.01766	0	6.26835
Spike	556	568	NKKFLPFQQFGRD	1624.86	Maximally labelled state	Max	6.64426	0	5.4978
Spike	556	568	NKKFLPFQQFGRD	1624.86	Spike + mAb P008_60	20 s (ice)	1.95443	0.018394	5.49579
Spike	556	568	NKKFLPFQQFGRD	1624.86	Spike + mAb P008_60	15 s (20 C)	2.51907	0.032805	5.41489
Spike	556	568	NKKFLPFQQFGRD	1624.86	Spike + mAb P008_60	1 min (20 C)	2.77694	0	5.4141
Spike	556	568	NKKFLPFQQFGRD	1624.86	Spike + mAb P008_60	10 min (20 C)	3.75779	0	5.48707
Spike	556	568	NKKFLPFQQFGRD	1624.86	Spike + mAb P008_60	100 min (20 C)	4.89734	0	5.47206
Spike	556	568	NKKFLPFQQFGRD	1624.86	Spike alone	20 s (ice)	6.58734	0.097855	5.49814
Spike	556	568	NKKFLPFQQFGRD	1624.86	Spike alone	15 s (20 C)	6.90878	0.03642	5.42026
Spike	556	568	NKKFLPFQQFGRD	1624.86	Spike alone	1 min (20 C)	6.66623	0	5.41237
Spike	556	568	NKKFLPFQQFGRD	1624.86	Spike alone	10 min (20 C)	6.18871	0	5.48911
Spike	556	568	NKKFLPFQQFGRD	1624.86	Spike alone	100 min (20 C)	6.3416	0	5.47
Spike	560	565	LPFQQF	779.409	Maximally labelled state	Max	2.80498	0	6.70763
Spike	560	565	LPFQQF	779.409	Spike + mAb P008_60	20 s (ice)	1.62626	0.015485	6.72033
Spike	560	565	LPFQQF	779.409	Spike + mAb P008_60	15 s (20 C)	1.66513	0.024046	6.63434
Spike	560	565	LPFQQF	779.409	Spike + mAb P008_60	1 min (20 C)	1.72486	0	6.63964
Spike	560	565	LPFQQF	779.409	Spike + mAb P008_60	10 min (20 C)	1.87905	0	6.70335
Spike	560	565	LPFQQF	779.409	Spike + mAb P008_60	100 min (20 C)	2.54287	0	6.69311
Spike	560	565	LPFQQF	779.409	Spike alone	20 s (ice)	2.82988	0.042317	6.72096
Spike	560	565	LPFQQF	779.409	Spike alone	15 s (20 C)	2.95932	0.021398	6.6341
Spike	560	565	LPFQQF	779.409	Spike alone	1 min (20 C)	2.94172	0	6.63162
Spike	560	565	LPFQQF	779.409	Spike alone	10 min (20 C)	2.66317	0	6.69922
Spike	560	565	LPFQQF	779.409	Spike alone	100 min (20 C)	2.69193	0	6.69606
Spike	566	582	GRDIADTTDAVRDPQTL	1843.91	Maximally labelled state	Max	9.12101	0	4.61841
Spike	566	582	GRDIADTTDAVRDPQTL	1843.91	Spike + mAb P008_60	20 s (ice)	2.74473	0.087651	4.63364
Spike	566	582	GRDIADTTDAVRDPQTL	1843.91	Spike + mAb P008_60	15 s (20 C)	3.94473	0.019842	4.55664
Spike	566	582	GRDIADTTDAVRDPQTL	1843.91	Spike + mAb P008_60	1 min (20 C)	4.07679	0	4.56145
Spike	566	582	GRDIADTTDAVRDPQTL	1843.91	Spike + mAb P008_60	10 min (20 C)	4.05559	0	4.62834
Spike	566	582	GRDIADTTDAVRDPQTL	1843.91	Spike + mAb P008_60	100 min (20 C)	5.03937	0	4.62747
Spike	566	582	GRDIADTTDAVRDPQTL	1843.91	Spike alone	20 s (ice)	4.52346	0.006988	4.6346
Spike	566	582	GRDIADTTDAVRDPQTL	1843.91	Spike alone	15 s (20 C)	4.82638	0.066195	4.55806
Spike	566	582	GRDIADTTDAVRDPQTL	1843.91	Spike alone	1 min (20 C)	5.15742	0	4.55437
Spike	566	582	GRDIADTTDAVRDPQTL	1843.91	Spike alone	10 min (20 C)	6.65087	0	4.62287
Spike	566	582	GRDIADTTDAVRDPQTL	1843.91	Spike alone	100 min (20 C)	8.10518	0	4.61294
Spike	569	574	IADTTD	635.288	Maximally labelled state	Max	2.52658	0	2.43745
Spike	569	574	IADTTD	635.288	Spike + mAb P008_60	20 s (ice)	1.31855	0.052332	2.44553
Spike	569	574	IADTTD	635.288	Spike + mAb P008_60	15 s (20 C)	2.12581	0.027538	2.39142
Spike	569	574	IADTTD	635.288	Spike + mAb P008_60	1 min (20 C)	2.2825	0	2.3967
Spike	569	574	IADTTD	635.288	Spike + mAb P008_60	10 min (20 C)	2.16937	0	2.45073
Spike	569	574	IADTTD	635.288	Spike + mAb P008_60	100 min (20 C)	2.45437	0	2.44427
Spike	569	574	IADTTD	635.288	Spike alone	20 s (ice)	2.64496	0.075927	2.43839
Spike	569	574	IADTTD	635.288	Spike alone	15 s (20 C)	2.66571	0.072673	2.39643
Spike	569	574	IADTTD	635.288	Spike alone	1 min (20 C)	2.67194	0	2.39783
Spike	569	574	IADTTD	635.288	Spike alone	10 min (20 C)	2.33865	0	2.45061
Spike	569	574	IADTTD	635.288	Spike alone	100 min (20 C)	2.45926	0	2.43842
Spike	569	583	IADTTDAVRDPQTLE	1644.81	Maximally labelled state	Max	7.59767	0	4.5068
Spike	569	583	IADTTDAVRDPQTLE	1644.81	Spike + mAb P008_60	20 s (ice)	1.35052	0.04354	4.51817
Spike	569	583	IADTTDAVRDPQTLE	1644.81	Spike + mAb P008_60	15 s (20 C)	2.08482	0.103079	4.44144
Spike	569	583	IADTTDAVRDPQTLE	1644.81	Spike + mAb P008_60	1 min (20 C)	2.23459	0	4.44818
Spike	569	583	IADTTDAVRDPQTLE	1644.81	Spike + mAb P008_60	10 min (20 C)	2.23007	0	4.51741
Spike	569	583	IADTTDAVRDPQTLE	1644.81	Spike + mAb P008_60	100 min (20 C)	3.08998	0	4.51662
Spike	569	583	IADTTDAVRDPQTLE	1644.81	Spike alone	20 s (ice)	2.43838	0.021826	4.52141
Spike	569	583	IADTTDAVRDPQTLE	1644.81	Spike alone	15 s (20 C)	2.76969	0.045319	4.44862
Spike	569	583	IADTTDAVRDPQTLE	1644.81	Spike alone	1 min (20 C)	3.03422	0	4.44157
Spike	569	583	IADTTDAVRDPQTLE	1644.81	Spike alone	10 min (20 C)	4.81563	0	4.5173
Spike	569	583	IADTTDAVRDPQTLE	1644.81	Spike alone	100 min (20 C)	6.36141	0	4.5105
Spike	569	585	IADTTDAVRDPQTLEIL	1870.98	Maximally labelled state	Max	8.49282	0	6.21872
Spike	569	585	IADTTDAVRDPQTLEIL	1870.98	Spike + mAb P008_60	20 s (ice)	1.30026	0.033318	6.23111
Spike	569	585	IADTTDAVRDPQTLEIL	1870.98	Spike + mAb P008_60	15 s (20 C)	1.9173	0.036215	6.1525
Spike	569	585	IADTTDAVRDPQTLEIL	1870.98	Spike + mAb P008_60	1 min (20 C)	2.13712	0	6.15724
Spike	569	585	IADTTDAVRDPQTLEIL	1870.98	Spike + mAb P008_60	10 min (20 C)	2.53714	0	6.21781
Spike	569	585	IADTTDAVRDPQTLEIL	1870.98	Spike + mAb P008_60	100 min (20 C)	3.56483	0	6.20798
Spike	569	585	IADTTDAVRDPQTLEIL	1870.98	Spike alone	20 s (ice)	2.16865	0.019831	6.23528
Spike	569	585	IADTTDAVRDPQTLEIL	1870.98	Spike alone	15 s (20 C)	2.48748	0.04157	6.15954
Spike	569	585	IADTTDAVRDPQTLEIL	1870.98	Spike alone	1 min (20 C)	2.79828	0	6.15193
Spike	569	585	IADTTDAVRDPQTLEIL	1870.98	Spike alone	10 min (20 C)	4.98365	0	6.21837
Spike	569	585	IADTTDAVRDPQTLEIL	1870.98	Spike alone	100 min (20 C)	6.75652	0	6.21047
Spike	572	582	TTDAVRDPQTL	1216.62	Maximally labelled state	Max	5.04752	0	4.27181
Spike	572	582	TTDAVRDPQTL	1216.62	Spike + mAb P008_60	20 s (ice)	0.168471	0.030146	4.27048
Spike	572	582	TTDAVRDPQTL	1216.62	Spike + mAb P008_60	15 s (20 C)	0.434458	0.042953	4.21061
Spike	572	582	TTDAVRDPQTL	1216.62	Spike + mAb P008_60	1 min (20 C)	0.395626	0	4.2168
Spike	572	582	TTDAVRDPQTL	1216.62	Spike + mAb P008_60	10 min (20 C)	0.452067	0	4.27679
Spike	572	582	TTDAVRDPQTL	1216.62	Spike + mAb P008_60	100 min (20 C)	1.4253	0	4.27253
Spike	572	582	TTDAVRDPQTL	1216.62	Spike alone	20 s (ice)	0.574546	0.029004	4.2806
Spike	572	582	TTDAVRDPQTL	1216.62	Spike alone	15 s (20 C)	0.8995	0.027802	4.21625
Spike	572	582	TTDAVRDPQTL	1216.62	Spike alone	1 min (20 C)	1.03244	0	4.21303
Spike	572	582	TTDAVRDPQTL	1216.62	Spike alone	10 min (20 C)	2.79692	0	4.28128
Spike	572	582	TTDAVRDPQTL	1216.62	Spike alone	100 min (20 C)	4.32249	0	4.27647
Spike	575	583	AVRDPQTLE	1028.54	Maximally labelled state	Max	4.42166	0	3.78951
Spike	575	583	AVRDPQTLE	1028.54	Spike + mAb P008_60	20 s (ice)	0.24886	0.014125	3.74832
Spike	575	583	AVRDPQTLE	1028.54	Spike + mAb P008_60	15 s (20 C)	0.499605	0.053043	3.73861
Spike	575	583	AVRDPQTLE	1028.54	Spike + mAb P008_60	1 min (20 C)	0.468333	0	3.73402
Spike	575	583	AVRDPQTLE	1028.54	Spike + mAb P008_60	10 min (20 C)	0.656245	0	3.7874
Spike	575	583	AVRDPQTLE	1028.54	Spike + mAb P008_60	100 min (20 C)	1.21739	0	3.79626
Spike	575	583	AVRDPQTLE	1028.54	Spike alone	20 s (ice)	0.378076	0.051243	3.79364
Spike	575	583	AVRDPQTLE	1028.54	Spike alone	15 s (20 C)	0.685458	0.050853	3.74495
Spike	575	583	AVRDPQTLE	1028.54	Spike alone	1 min (20 C)	0.91119	0	3.75202
Spike	575	583	AVRDPQTLE	1028.54	Spike alone	10 min (20 C)	2.24195	0	3.81509
Spike	575	583	AVRDPQTLE	1028.54	Spike alone	100 min (20 C)	3.70599	0	3.79504
Spike	576	582	VRDPQTL	828.457	Maximally labelled state	Max	2.61014	0	3.88675
Spike	576	582	VRDPQTL	828.457	Spike + mAb P008_60	20 s (ice)	-0.023901	0.024564	3.85299
Spike	576	582	VRDPQTL	828.457	Spike + mAb P008_60	15 s (20 C)	0.149697	0.002559	3.81919
Spike	576	582	VRDPQTL	828.457	Spike + mAb P008_60	1 min (20 C)	0.100425	0	3.81992
Spike	576	582	VRDPQTL	828.457	Spike + mAb P008_60	10 min (20 C)	0.208925	0	3.8754
Spike	576	582	VRDPQTL	828.457	Spike + mAb P008_60	100 min (20 C)	0.831683	0	3.88661
Spike	576	582	VRDPQTL	828.457	Spike alone	20 s (ice)	0.038094	0.006062	3.87759
Spike	576	582	VRDPQTL	828.457	Spike alone	15 s (20 C)	0.27038	0.029244	3.82813
Spike	576	582	VRDPQTL	828.457	Spike alone	1 min (20 C)	0.37845	0	3.82742
Spike	576	582	VRDPQTL	828.457	Spike alone	10 min (20 C)	1.65199	0	3.90152
Spike	576	582	VRDPQTL	828.457	Spike alone	100 min (20 C)	2.66264	0	3.88082
Spike	584	592	ILDITPCSF	1008.51	Maximally labelled state	Max	3.66469	0	7.25263
Spike	584	592	ILDITPCSF	1008.51	Spike + mAb P008_60	20 s (ice)	1.96503	0.020822	7.26602
Spike	584	592	ILDITPCSF	1008.51	Spike + mAb P008_60	15 s (20 C)	1.99729	0.011905	7.18515
Spike	584	592	ILDITPCSF	1008.51	Spike + mAb P008_60	1 min (20 C)	2.06775	0	7.18799
Spike	584	592	ILDITPCSF	1008.51	Spike + mAb P008_60	10 min (20 C)	1.91067	0	7.24836
Spike	584	592	ILDITPCSF	1008.51	Spike + mAb P008_60	100 min (20 C)	1.89347	0	7.24002
Spike	584	592	ILDITPCSF	1008.51	Spike alone	20 s (ice)	1.95553	0.009491	7.26878
Spike	584	592	ILDITPCSF	1008.51	Spike alone	15 s (20 C)	2.04955	0.03088	7.18734
Spike	584	592	ILDITPCSF	1008.51	Spike alone	1 min (20 C)	2.02903	0	7.18244
Spike	584	592	ILDITPCSF	1008.51	Spike alone	10 min (20 C)	2.00085	0	7.25049
Spike	584	592	ILDITPCSF	1008.51	Spike alone	100 min (20 C)	2.23736	0	7.24271
Spike	585	592	LDITPCSF	895.423	Maximally labelled state	Max	3.1618	0	6.7661
Spike	585	592	LDITPCSF	895.423	Spike + mAb P008_60	20 s (ice)	1.9589	0.049879	6.77519
Spike	585	592	LDITPCSF	895.423	Spike + mAb P008_60	15 s (20 C)	2.02666	0.027725	6.6933
Spike	585	592	LDITPCSF	895.423	Spike + mAb P008_60	1 min (20 C)	2.06066	0	6.69575
Spike	585	592	LDITPCSF	895.423	Spike + mAb P008_60	10 min (20 C)	1.93708	0	6.76164
Spike	585	592	LDITPCSF	895.423	Spike + mAb P008_60	100 min (20 C)	1.84692	0	6.7519
Spike	585	592	LDITPCSF	895.423	Spike alone	20 s (ice)	1.91957	0.008433	6.77797
Spike	585	592	LDITPCSF	895.423	Spike alone	15 s (20 C)	1.98481	0.01318	6.69487
Spike	585	592	LDITPCSF	895.423	Spike alone	1 min (20 C)	2.03214	0	6.69333
Spike	585	592	LDITPCSF	895.423	Spike alone	10 min (20 C)	1.91674	0	6.75549
Spike	585	592	LDITPCSF	895.423	Spike alone	100 min (20 C)	2.0046	0	6.75534
Spike	586	596	DITPCSFGGVS	1082.48	Maximally labelled state	Max	5.00671	0	5.93264
Spike	586	596	DITPCSFGGVS	1082.48	Spike + mAb P008_60	20 s (ice)	3.17304	0.035485	5.94548
Spike	586	596	DITPCSFGGVS	1082.48	Spike + mAb P008_60	15 s (20 C)	3.52032	0.073034	5.86458
Spike	586	596	DITPCSFGGVS	1082.48	Spike + mAb P008_60	1 min (20 C)	3.84851	0	5.86795
Spike	586	596	DITPCSFGGVS	1082.48	Spike + mAb P008_60	10 min (20 C)	3.88481	0	5.93167
Spike	586	596	DITPCSFGGVS	1082.48	Spike + mAb P008_60	100 min (20 C)	4.15013	0	5.92248
Spike	586	596	DITPCSFGGVS	1082.48	Spike alone	20 s (ice)	3.07604	0.017968	5.95189
Spike	586	596	DITPCSFGGVS	1082.48	Spike alone	15 s (20 C)	3.38001	0.02334	5.87021
Spike	586	596	DITPCSFGGVS	1082.48	Spike alone	1 min (20 C)	3.57747	0	5.86529
Spike	586	596	DITPCSFGGVS	1082.48	Spike alone	10 min (20 C)	3.97509	0	5.93436
Spike	586	596	DITPCSFGGVS	1082.48	Spike alone	100 min (20 C)	4.34901	0	5.9261
Spike	621	633	PVAIHADQLTPTW	1448.75	Maximally labelled state	Max	5.43354	0	6.2786
Spike	621	633	PVAIHADQLTPTW	1448.75	Spike + mAb P008_60	20 s (ice)	1.92321	0.140788	6.28656
Spike	621	633	PVAIHADQLTPTW	1448.75	Spike + mAb P008_60	15 s (20 C)	2.32558	0.157936	6.20483
Spike	621	633	PVAIHADQLTPTW	1448.75	Spike + mAb P008_60	1 min (20 C)	2.52043	0	6.21608
Spike	621	633	PVAIHADQLTPTW	1448.75	Spike + mAb P008_60	10 min (20 C)	3.37391	0	6.26913
Spike	621	633	PVAIHADQLTPTW	1448.75	Spike + mAb P008_60	100 min (20 C)	4.20878	0	6.26436
Spike	621	633	PVAIHADQLTPTW	1448.75	Spike alone	20 s (ice)	4.9765	0.14804	6.28905
Spike	621	633	PVAIHADQLTPTW	1448.75	Spike alone	15 s (20 C)	5.58092	0.022713	6.20747
Spike	621	633	PVAIHADQLTPTW	1448.75	Spike alone	1 min (20 C)	5.58944	0	6.19748
Spike	621	633	PVAIHADQLTPTW	1448.75	Spike alone	10 min (20 C)	5.19883	0	6.26675
Spike	621	633	PVAIHADQLTPTW	1448.75	Spike alone	100 min (20 C)	5.16635	0	6.25704
Spike	626	633	ADQLTPTW	931.452	Maximally labelled state	Max	3.61189	0	6.30015
Spike	626	633	ADQLTPTW	931.452	Spike + mAb P008_60	20 s (ice)	1.45173	0.067228	5.99247
Spike	626	633	ADQLTPTW	931.452	Spike + mAb P008_60	15 s (20 C)	2.25213	0.053195	6.23074
Spike	626	633	ADQLTPTW	931.452	Spike + mAb P008_60	1 min (20 C)	3.1608	0	6.23591
Spike	626	633	ADQLTPTW	931.452	Spike + mAb P008_60	10 min (20 C)	3.31653	0	6.73988
Spike	626	633	ADQLTPTW	931.452	Spike + mAb P008_60	100 min (20 C)	3.39179	0	6.72844
Spike	626	633	ADQLTPTW	931.452	Spike alone	20 s (ice)	0.872716	0.146684	6.31985
Spike	626	633	ADQLTPTW	931.452	Spike alone	15 s (20 C)	1.58678	0.098059	6.23641
Spike	626	633	ADQLTPTW	931.452	Spike alone	1 min (20 C)	2.38037	0	6.22904
Spike	626	633	ADQLTPTW	931.452	Spike alone	10 min (20 C)	3.50871	0	6.30286
Spike	626	633	ADQLTPTW	931.452	Spike alone	100 min (20 C)	3.45493	0	6.29718
Spike	627	633	DQLTPTW	860.415	Maximally labelled state	Max	2.88463	0	6.33368
Spike	627	633	DQLTPTW	860.415	Spike + mAb P008_60	20 s (ice)	1.08191	0.074361	6.34694
Spike	627	633	DQLTPTW	860.415	Spike + mAb P008_60	15 s (20 C)	1.66022	0.043406	6.25766
Spike	627	633	DQLTPTW	860.415	Spike + mAb P008_60	1 min (20 C)	2.2713	0	6.2601
Spike	627	633	DQLTPTW	860.415	Spike + mAb P008_60	10 min (20 C)	2.88533	0	6.33133
Spike	627	633	DQLTPTW	860.415	Spike + mAb P008_60	100 min (20 C)	2.90699	0	6.3209
Spike	627	633	DQLTPTW	860.415	Spike alone	20 s (ice)	0.91052	0.027342	6.35008
Spike	627	633	DQLTPTW	860.415	Spike alone	15 s (20 C)	1.36632	0.061073	6.26114
Spike	627	633	DQLTPTW	860.415	Spike alone	1 min (20 C)	1.87286	0	6.25666
Spike	627	633	DQLTPTW	860.415	Spike alone	10 min (20 C)	2.86533	0	6.32913
Spike	627	633	DQLTPTW	860.415	Spike alone	100 min (20 C)	2.90687	0	6.32566
Spike	627	635	DQLTPTWRV	1115.58	Spike + mAb P008_60	20 s (ice)	0.956015	0.018729	6.01861
Spike	627	635	DQLTPTWRV	1115.58	Spike + mAb P008_60	15 s (20 C)	2.22635	0.016026	5.93139
Spike	627	635	DQLTPTWRV	1115.58	Spike + mAb P008_60	1 min (20 C)	3.1906	0	5.9349
Spike	627	635	DQLTPTWRV	1115.58	Spike + mAb P008_60	10 min (20 C)	4.42061	0	6.0107
Spike	627	635	DQLTPTWRV	1115.58	Spike + mAb P008_60	100 min (20 C)	4.38068	0	5.99225
Spike	627	635	DQLTPTWRV	1115.58	Spike alone	20 s (ice)	0.790442	0.044144	6.02316
Spike	627	635	DQLTPTWRV	1115.58	Spike alone	15 s (20 C)	1.99348	0.044918	5.93982
Spike	627	635	DQLTPTWRV	1115.58	Spike alone	1 min (20 C)	2.80368	0	5.93332
Spike	627	635	DQLTPTWRV	1115.58	Spike alone	10 min (20 C)	4.31948	0	6.00416
Spike	627	635	DQLTPTWRV	1115.58	Spike alone	100 min (20 C)	4.31591	0	6.00032
Spike	627	643	DQLTPTWRVYSTGSNVF	1970.96	Maximally labelled state	Max	9.91164	0	6.64899
Spike	627	643	DQLTPTWRVYSTGSNVF	1970.96	Spike + mAb P008_60	20 s (ice)	4.47456	0.064645	6.66821
Spike	627	643	DQLTPTWRVYSTGSNVF	1970.96	Spike + mAb P008_60	15 s (20 C)	7.00362	0.012282	6.58093
Spike	627	643	DQLTPTWRVYSTGSNVF	1970.96	Spike + mAb P008_60	1 min (20 C)	8.3837	0	6.58217
Spike	627	643	DQLTPTWRVYSTGSNVF	1970.96	Spike + mAb P008_60	10 min (20 C)	9.50398	0	6.64018
Spike	627	643	DQLTPTWRVYSTGSNVF	1970.96	Spike + mAb P008_60	100 min (20 C)	9.80121	0	6.6323
Spike	627	643	DQLTPTWRVYSTGSNVF	1970.96	Spike alone	20 s (ice)	4.03922	0.014505	6.66964
Spike	627	643	DQLTPTWRVYSTGSNVF	1970.96	Spike alone	15 s (20 C)	5.97986	0.249256	6.58043
Spike	627	643	DQLTPTWRVYSTGSNVF	1970.96	Spike alone	1 min (20 C)	7.51611	0	6.57928
Spike	627	643	DQLTPTWRVYSTGSNVF	1970.96	Spike alone	10 min (20 C)	9.46281	0	6.64115
Spike	627	643	DQLTPTWRVYSTGSNVF	1970.96	Spike alone	100 min (20 C)	9.76593	0	6.63736
Spike	637	643	STGSNVF	711.331	Maximally labelled state	Max	3.07974	0	5.22816
Spike	637	643	STGSNVF	711.331	Spike + mAb P008_60	20 s (ice)	2.46097	0.018935	5.22627
Spike	637	643	STGSNVF	711.331	Spike + mAb P008_60	15 s (20 C)	2.60676	0.032493	5.14705
Spike	637	643	STGSNVF	711.331	Spike + mAb P008_60	1 min (20 C)	2.7232	0	5.15218
Spike	637	643	STGSNVF	711.331	Spike + mAb P008_60	10 min (20 C)	2.72589	0	5.2239
Spike	637	643	STGSNVF	711.331	Spike + mAb P008_60	100 min (20 C)	3.01805	0	5.21641
Spike	637	643	STGSNVF	711.331	Spike alone	20 s (ice)	2.38802	0.034151	5.23691
Spike	637	643	STGSNVF	711.331	Spike alone	15 s (20 C)	2.52924	0.047624	5.15672
Spike	637	643	STGSNVF	711.331	Spike alone	1 min (20 C)	2.52287	0	5.14987
Spike	637	643	STGSNVF	711.331	Spike alone	10 min (20 C)	2.6538	0	5.22637
Spike	637	643	STGSNVF	711.331	Spike alone	100 min (20 C)	3.03987	0	5.22321
Spike	644	650	QTRAGCL	748.377	Maximally labelled state	Max	3.52017	0	3.91526
Spike	644	650	QTRAGCL	748.377	Spike + mAb P008_60	20 s (ice)	1.66076	0.03954	3.89296
Spike	644	650	QTRAGCL	748.377	Spike + mAb P008_60	15 s (20 C)	2.3948	0.045984	3.84989
Spike	644	650	QTRAGCL	748.377	Spike + mAb P008_60	1 min (20 C)	2.76868	0	3.85588
Spike	644	650	QTRAGCL	748.377	Spike + mAb P008_60	10 min (20 C)	2.88219	0	3.91389
Spike	644	650	QTRAGCL	748.377	Spike + mAb P008_60	100 min (20 C)	3.43616	0	3.91842
Spike	644	650	QTRAGCL	748.377	Spike alone	20 s (ice)	1.50672	0.021841	3.91335
Spike	644	650	QTRAGCL	748.377	Spike alone	15 s (20 C)	2.04017	0.057848	3.8602
Spike	644	650	QTRAGCL	748.377	Spike alone	1 min (20 C)	2.43849	0	3.85944
Spike	644	650	QTRAGCL	748.377	Spike alone	10 min (20 C)	2.82367	0	3.93366
Spike	644	650	QTRAGCL	748.377	Spike alone	100 min (20 C)	3.44942	0	3.91405
Spike	662	673	CDIPIGAGICAS	1119.52	Maximally labelled state	Max	6.149	0	5.92621
Spike	662	673	CDIPIGAGICAS	1119.52	Spike + mAb P008_60	20 s (ice)	2.00398	0.037567	5.94962
Spike	662	673	CDIPIGAGICAS	1119.52	Spike + mAb P008_60	15 s (20 C)	2.95401	0.089254	5.87125
Spike	662	673	CDIPIGAGICAS	1119.52	Spike + mAb P008_60	1 min (20 C)	3.80399	0	5.87354
Spike	662	673	CDIPIGAGICAS	1119.52	Spike + mAb P008_60	10 min (20 C)	5.17659	0	5.93281
Spike	662	673	CDIPIGAGICAS	1119.52	Spike + mAb P008_60	100 min (20 C)	6.13561	0	5.91751
Spike	662	673	CDIPIGAGICAS	1119.52	Spike alone	20 s (ice)	1.85204	0.025795	5.95235
Spike	662	673	CDIPIGAGICAS	1119.52	Spike alone	15 s (20 C)	2.35604	0.077009	5.87655
Spike	662	673	CDIPIGAGICAS	1119.52	Spike alone	1 min (20 C)	2.94498	0	5.87118
Spike	662	673	CDIPIGAGICAS	1119.52	Spike alone	10 min (20 C)	5.22629	0	5.93046
Spike	662	673	CDIPIGAGICAS	1119.52	Spike alone	100 min (20 C)	6.13729	0	5.92328
Spike	664	671	IPIGAGIC	743.412	Maximally labelled state	Max	3.76961	0	5.75617
Spike	664	671	IPIGAGIC	743.412	Spike + mAb P008_60	20 s (ice)	1.29172	0.010819	5.76543
Spike	664	671	IPIGAGIC	743.412	Spike + mAb P008_60	15 s (20 C)	2.19187	0.083935	5.6904
Spike	664	671	IPIGAGIC	743.412	Spike + mAb P008_60	1 min (20 C)	2.76404	0	5.69254
Spike	664	671	IPIGAGIC	743.412	Spike + mAb P008_60	10 min (20 C)	3.26736	0	5.75645
Spike	664	671	IPIGAGIC	743.412	Spike + mAb P008_60	100 min (20 C)	3.70683	0	5.7449
Spike	664	671	IPIGAGIC	743.412	Spike alone	20 s (ice)	1.25193	0.024668	5.7719
Spike	664	671	IPIGAGIC	743.412	Spike alone	15 s (20 C)	1.93885	0.046643	5.6981
Spike	664	671	IPIGAGIC	743.412	Spike alone	1 min (20 C)	2.2836	0	5.69244
Spike	664	671	IPIGAGIC	743.412	Spike alone	10 min (20 C)	3.2337	0	5.75734
Spike	664	671	IPIGAGIC	743.412	Spike alone	100 min (20 C)	3.64162	0	5.74899
Spike	664	673	IPIGAGICAS	901.481	Maximally labelled state	Max	5.50202	0	5.38056
Spike	664	673	IPIGAGICAS	901.481	Spike + mAb P008_60	20 s (ice)	1.88888	0.059273	5.38511
Spike	664	673	IPIGAGICAS	901.481	Spike + mAb P008_60	15 s (20 C)	2.861	0.095602	5.31548
Spike	664	673	IPIGAGICAS	901.481	Spike + mAb P008_60	1 min (20 C)	3.62173	0	5.31875
Spike	664	673	IPIGAGICAS	901.481	Spike + mAb P008_60	10 min (20 C)	4.94027	0	5.38089
Spike	664	673	IPIGAGICAS	901.481	Spike + mAb P008_60	100 min (20 C)	5.51676	0	5.36484
Spike	664	673	IPIGAGICAS	901.481	Spike alone	20 s (ice)	1.8314	0.002426	5.39492
Spike	664	673	IPIGAGICAS	901.481	Spike alone	15 s (20 C)	2.29842	0.065769	5.32528
Spike	664	673	IPIGAGICAS	901.481	Spike alone	1 min (20 C)	2.86437	0	5.31868
Spike	664	673	IPIGAGICAS	901.481	Spike alone	10 min (20 C)	4.85489	0	5.38074
Spike	664	673	IPIGAGICAS	901.481	Spike alone	100 min (20 C)	5.53921	0	5.3748
Spike	665	671	PIGAGIC	630.328	Maximally labelled state	Max	2.67619	0	6.29166
Spike	665	671	PIGAGIC	630.328	Spike + mAb P008_60	20 s (ice)	1.04846	0.048979	6.30684
Spike	665	671	PIGAGIC	630.328	Spike + mAb P008_60	15 s (20 C)	1.3684	0.013674	6.22874
Spike	665	671	PIGAGIC	630.328	Spike + mAb P008_60	1 min (20 C)	1.79803	0	6.23024
Spike	665	671	PIGAGIC	630.328	Spike + mAb P008_60	10 min (20 C)	2.2265	0	6.28818
Spike	665	671	PIGAGIC	630.328	Spike + mAb P008_60	100 min (20 C)	2.70132	0	6.27794
Spike	665	671	PIGAGIC	630.328	Spike alone	20 s (ice)	0.959291	0.016986	6.31016
Spike	665	671	PIGAGIC	630.328	Spike alone	15 s (20 C)	1.16854	0.035146	6.23535
Spike	665	671	PIGAGIC	630.328	Spike alone	1 min (20 C)	1.45055	0	6.22701
Spike	665	671	PIGAGIC	630.328	Spike alone	10 min (20 C)	2.17898	0	6.28854
Spike	665	671	PIGAGIC	630.328	Spike alone	100 min (20 C)	2.60515	0	6.28317
Spike	672	690	ASYQTQTNSPSRASSVASQ	1969.92	Maximally labelled state	Max	11.2827	0	2.45001
Spike	672	690	ASYQTQTNSPSRASSVASQ	1969.92	Spike + mAb P008_60	20 s (ice)	11.2554	0.089805	2.4571
Spike	672	690	ASYQTQTNSPSRASSVASQ	1969.92	Spike + mAb P008_60	15 s (20 C)	11.7393	0.059166	2.41172
Spike	672	690	ASYQTQTNSPSRASSVASQ	1969.92	Spike + mAb P008_60	1 min (20 C)	11.7427	0	2.43415
Spike	672	690	ASYQTQTNSPSRASSVASQ	1969.92	Spike + mAb P008_60	10 min (20 C)	10.4921	0	2.46353
Spike	672	690	ASYQTQTNSPSRASSVASQ	1969.92	Spike + mAb P008_60	100 min (20 C)	10.5831	0	2.46364
Spike	672	690	ASYQTQTNSPSRASSVASQ	1969.92	Spike alone	20 s (ice)	11.0769	0.152564	2.45202
Spike	672	690	ASYQTQTNSPSRASSVASQ	1969.92	Spike alone	15 s (20 C)	11.7544	0.083049	2.41539
Spike	672	690	ASYQTQTNSPSRASSVASQ	1969.92	Spike alone	1 min (20 C)	11.7886	0	2.41608
Spike	672	690	ASYQTQTNSPSRASSVASQ	1969.92	Spike alone	10 min (20 C)	10.3798	0	2.46891
Spike	672	690	ASYQTQTNSPSRASSVASQ	1969.92	Spike alone	100 min (20 C)	10.518	0	2.45865
Spike	672	694	ASYQTQTNSPSRASSVASQSIIA	2354.16	Maximally labelled state	Max	14.1705	0	4.70941
Spike	672	694	ASYQTQTNSPSRASSVASQSIIA	2354.16	Spike + mAb P008_60	20 s (ice)	12.1539	0.04708	4.72005
Spike	672	694	ASYQTQTNSPSRASSVASQSIIA	2354.16	Spike + mAb P008_60	15 s (20 C)	13.0692	0.038565	4.64849
Spike	672	694	ASYQTQTNSPSRASSVASQSIIA	2354.16	Spike + mAb P008_60	1 min (20 C)	13.5322	0	4.65177
Spike	672	694	ASYQTQTNSPSRASSVASQSIIA	2354.16	Spike + mAb P008_60	10 min (20 C)	13.331	0	4.71408
Spike	672	694	ASYQTQTNSPSRASSVASQSIIA	2354.16	Spike + mAb P008_60	100 min (20 C)	13.658	0	4.70658
Spike	672	694	ASYQTQTNSPSRASSVASQSIIA	2354.16	Spike alone	20 s (ice)	11.7501	0.221374	4.72721
Spike	672	694	ASYQTQTNSPSRASSVASQSIIA	2354.16	Spike alone	15 s (20 C)	12.927	0.088484	4.65678
Spike	672	694	ASYQTQTNSPSRASSVASQSIIA	2354.16	Spike alone	1 min (20 C)	13.5274	0	4.65054
Spike	672	694	ASYQTQTNSPSRASSVASQSIIA	2354.16	Spike alone	10 min (20 C)	13.1933	0	4.71851
Spike	672	694	ASYQTQTNSPSRASSVASQSIIA	2354.16	Spike alone	100 min (20 C)	13.4813	0	4.70949
Spike	672	695	ASYQTQTNSPSRASSVASQSIIAY	2517.22	Maximally labelled state	Max	14.652	0	5.34355
Spike	672	695	ASYQTQTNSPSRASSVASQSIIAY	2517.22	Spike + mAb P008_60	20 s (ice)	11.8921	0.034552	5.33825
Spike	672	695	ASYQTQTNSPSRASSVASQSIIAY	2517.22	Spike + mAb P008_60	15 s (20 C)	12.8831	0.06493	5.27039
Spike	672	695	ASYQTQTNSPSRASSVASQSIIAY	2517.22	Spike + mAb P008_60	1 min (20 C)	13.5392	0	5.2727
Spike	672	695	ASYQTQTNSPSRASSVASQSIIAY	2517.22	Spike + mAb P008_60	10 min (20 C)	13.7966	0	5.33015
Spike	672	695	ASYQTQTNSPSRASSVASQSIIAY	2517.22	Spike + mAb P008_60	100 min (20 C)	14.1698	0	5.31602
Spike	672	695	ASYQTQTNSPSRASSVASQSIIAY	2517.22	Spike alone	20 s (ice)	11.5464	0.177218	5.34549
Spike	672	695	ASYQTQTNSPSRASSVASQSIIAY	2517.22	Spike alone	15 s (20 C)	12.7656	0.075618	5.28296
Spike	672	695	ASYQTQTNSPSRASSVASQSIIAY	2517.22	Spike alone	1 min (20 C)	13.376	0	5.26768
Spike	672	695	ASYQTQTNSPSRASSVASQSIIAY	2517.22	Spike alone	10 min (20 C)	13.7145	0	5.33241
Spike	672	695	ASYQTQTNSPSRASSVASQSIIAY	2517.22	Spike alone	100 min (20 C)	14.1083	0	5.32595
Spike	673	694	SYQTQTNSPSRASSVASQSIIA	2283.12	Maximally labelled state	Max	13.3022	0	4.72139
Spike	673	694	SYQTQTNSPSRASSVASQSIIA	2283.12	Spike + mAb P008_60	20 s (ice)	11.3449	0.091787	4.72279
Spike	673	694	SYQTQTNSPSRASSVASQSIIA	2283.12	Spike + mAb P008_60	15 s (20 C)	12.1669	0.074392	4.65438
Spike	673	694	SYQTQTNSPSRASSVASQSIIA	2283.12	Spike + mAb P008_60	1 min (20 C)	12.7198	0	4.65553
Spike	673	694	SYQTQTNSPSRASSVASQSIIA	2283.12	Spike + mAb P008_60	10 min (20 C)	12.417	0	4.7182
Spike	673	694	SYQTQTNSPSRASSVASQSIIA	2283.12	Spike + mAb P008_60	100 min (20 C)	12.8085	0	4.71229
Spike	673	694	SYQTQTNSPSRASSVASQSIIA	2283.12	Spike alone	20 s (ice)	11.1391	0.211584	4.73299
Spike	673	694	SYQTQTNSPSRASSVASQSIIA	2283.12	Spike alone	15 s (20 C)	12.0744	0.080213	4.65925
Spike	673	694	SYQTQTNSPSRASSVASQSIIA	2283.12	Spike alone	1 min (20 C)	12.5003	0	4.6573
Spike	673	694	SYQTQTNSPSRASSVASQSIIA	2283.12	Spike alone	10 min (20 C)	12.1206	0	4.72434
Spike	673	694	SYQTQTNSPSRASSVASQSIIA	2283.12	Spike alone	100 min (20 C)	12.6394	0	4.71439
Spike	674	690	YQTQTNSPSRASSVASQ	1811.85	Maximally labelled state	Max	9.54184	0	2.44589
Spike	674	690	YQTQTNSPSRASSVASQ	1811.85	Spike + mAb P008_60	20 s (ice)	10.175	0.038618	2.45304
Spike	674	690	YQTQTNSPSRASSVASQ	1811.85	Spike + mAb P008_60	15 s (20 C)	10.0923	0.083376	2.40131
Spike	674	690	YQTQTNSPSRASSVASQ	1811.85	Spike + mAb P008_60	1 min (20 C)	10.0322	0	2.41741
Spike	674	690	YQTQTNSPSRASSVASQ	1811.85	Spike + mAb P008_60	10 min (20 C)	8.99002	0	2.4665
Spike	674	690	YQTQTNSPSRASSVASQ	1811.85	Spike + mAb P008_60	100 min (20 C)	9.05535	0	2.45461
Spike	674	690	YQTQTNSPSRASSVASQ	1811.85	Spike alone	20 s (ice)	9.91056	0.169256	2.44738
Spike	674	690	YQTQTNSPSRASSVASQ	1811.85	Spike alone	15 s (20 C)	10.0578	0.067067	2.40701
Spike	674	690	YQTQTNSPSRASSVASQ	1811.85	Spike alone	1 min (20 C)	10.0224	0	2.4004
Spike	674	690	YQTQTNSPSRASSVASQ	1811.85	Spike alone	10 min (20 C)	8.97353	0	2.46432
Spike	674	690	YQTQTNSPSRASSVASQ	1811.85	Spike alone	100 min (20 C)	8.92324	0	2.45055
Spike	674	694	YQTQTNSPSRASSVASQSIIA	2196.09	Maximally labelled state	Max	12.64	0	4.68359
Spike	674	694	YQTQTNSPSRASSVASQSIIA	2196.09	Spike + mAb P008_60	20 s (ice)	11.0576	0.06937	4.6859
Spike	674	694	YQTQTNSPSRASSVASQSIIA	2196.09	Spike + mAb P008_60	15 s (20 C)	11.4732	0.020609	4.62315
Spike	674	694	YQTQTNSPSRASSVASQSIIA	2196.09	Spike + mAb P008_60	1 min (20 C)	12.0339	0	4.61969
Spike	674	694	YQTQTNSPSRASSVASQSIIA	2196.09	Spike + mAb P008_60	10 min (20 C)	11.8361	0	4.68348
Spike	674	694	YQTQTNSPSRASSVASQSIIA	2196.09	Spike + mAb P008_60	100 min (20 C)	12.1372	0	4.67496
Spike	674	694	YQTQTNSPSRASSVASQSIIA	2196.09	Spike alone	20 s (ice)	10.8553	0.195472	4.69368
Spike	674	694	YQTQTNSPSRASSVASQSIIA	2196.09	Spike alone	15 s (20 C)	11.3788	0.075634	4.6219
Spike	674	694	YQTQTNSPSRASSVASQSIIA	2196.09	Spike alone	1 min (20 C)	11.9204	0	4.61798
Spike	674	694	YQTQTNSPSRASSVASQSIIA	2196.09	Spike alone	10 min (20 C)	11.7166	0	4.68613
Spike	674	694	YQTQTNSPSRASSVASQSIIA	2196.09	Spike alone	100 min (20 C)	12.0813	0	4.67845
Spike	674	695	YQTQTNSPSRASSVASQSIIAY	2359.15	Maximally labelled state	Max	13.1786	0	5.33802
Spike	674	695	YQTQTNSPSRASSVASQSIIAY	2359.15	Spike + mAb P008_60	20 s (ice)	10.8416	0.072507	5.33306
Spike	674	695	YQTQTNSPSRASSVASQSIIAY	2359.15	Spike + mAb P008_60	15 s (20 C)	11.3302	0.059169	5.26423
Spike	674	695	YQTQTNSPSRASSVASQSIIAY	2359.15	Spike + mAb P008_60	1 min (20 C)	11.8783	0	5.26296
Spike	674	695	YQTQTNSPSRASSVASQSIIAY	2359.15	Spike + mAb P008_60	10 min (20 C)	12.4491	0	5.32402
Spike	674	695	YQTQTNSPSRASSVASQSIIAY	2359.15	Spike + mAb P008_60	100 min (20 C)	12.7044	0	5.31299
Spike	674	695	YQTQTNSPSRASSVASQSIIAY	2359.15	Spike alone	20 s (ice)	10.657	0.077286	5.34069
Spike	674	695	YQTQTNSPSRASSVASQSIIAY	2359.15	Spike alone	15 s (20 C)	11.1401	0.070252	5.27629
Spike	674	695	YQTQTNSPSRASSVASQSIIAY	2359.15	Spike alone	1 min (20 C)	11.7967	0	5.26126
Spike	674	695	YQTQTNSPSRASSVASQSIIAY	2359.15	Spike alone	10 min (20 C)	12.2621	0	5.32661
Spike	674	695	YQTQTNSPSRASSVASQSIIAY	2359.15	Spike alone	100 min (20 C)	12.6168	0	5.32129
Spike	675	690	QTQTNSPSRASSVASQ	1648.79	Maximally labelled state	Max	8.71717	0	2.4414
Spike	675	690	QTQTNSPSRASSVASQ	1648.79	Spike + mAb P008_60	20 s (ice)	9.12235	0.172898	2.43487
Spike	675	690	QTQTNSPSRASSVASQ	1648.79	Spike + mAb P008_60	15 s (20 C)	8.99172	0.063493	2.38107
Spike	675	690	QTQTNSPSRASSVASQ	1648.79	Spike + mAb P008_60	1 min (20 C)	9.12461	0	2.38548
Spike	675	690	QTQTNSPSRASSVASQ	1648.79	Spike + mAb P008_60	10 min (20 C)	8.06008	0	2.44181
Spike	675	690	QTQTNSPSRASSVASQ	1648.79	Spike + mAb P008_60	100 min (20 C)	8.29916	0	2.43355
Spike	675	690	QTQTNSPSRASSVASQ	1648.79	Spike alone	20 s (ice)	9.04357	0.004914	2.43056
Spike	675	690	QTQTNSPSRASSVASQ	1648.79	Spike alone	15 s (20 C)	9.07108	0.050446	2.38749
Spike	675	690	QTQTNSPSRASSVASQ	1648.79	Spike alone	1 min (20 C)	9.09102	0	2.38807
Spike	675	690	QTQTNSPSRASSVASQ	1648.79	Spike alone	10 min (20 C)	8.07721	0	2.44529
Spike	675	690	QTQTNSPSRASSVASQ	1648.79	Spike alone	100 min (20 C)	8.05248	0	2.42947
Spike	675	694	QTQTNSPSRASSVASQSIIA	2033.03	Maximally labelled state	Max	11.7166	0	4.56279
Spike	675	694	QTQTNSPSRASSVASQSIIA	2033.03	Spike + mAb P008_60	20 s (ice)	10.0654	0.083341	4.56657
Spike	675	694	QTQTNSPSRASSVASQSIIA	2033.03	Spike + mAb P008_60	15 s (20 C)	10.3481	0.079959	4.50208
Spike	675	694	QTQTNSPSRASSVASQSIIA	2033.03	Spike + mAb P008_60	1 min (20 C)	10.9224	0	4.50652
Spike	675	694	QTQTNSPSRASSVASQSIIA	2033.03	Spike + mAb P008_60	10 min (20 C)	10.8025	0	4.56444
Spike	675	694	QTQTNSPSRASSVASQSIIA	2033.03	Spike + mAb P008_60	100 min (20 C)	11.0612	0	4.56573
Spike	675	694	QTQTNSPSRASSVASQSIIA	2033.03	Spike alone	20 s (ice)	9.86195	0.147023	4.56893
Spike	675	694	QTQTNSPSRASSVASQSIIA	2033.03	Spike alone	15 s (20 C)	10.2285	0.090151	4.50951
Spike	675	694	QTQTNSPSRASSVASQSIIA	2033.03	Spike alone	1 min (20 C)	10.8194	0	4.50584
Spike	675	694	QTQTNSPSRASSVASQSIIA	2033.03	Spike alone	10 min (20 C)	10.6363	0	4.56764
Spike	675	694	QTQTNSPSRASSVASQSIIA	2033.03	Spike alone	100 min (20 C)	10.942	0	4.55804
Spike	675	695	QTQTNSPSRASSVASQSIIAY	2196.09	Spike + mAb P008_60	20 s (ice)	9.50699	0.10884	5.25529
Spike	675	695	QTQTNSPSRASSVASQSIIAY	2196.09	Spike + mAb P008_60	15 s (20 C)	9.99636	0.022713	5.18147
Spike	675	695	QTQTNSPSRASSVASQSIIAY	2196.09	Spike + mAb P008_60	1 min (20 C)	10.6311	0	5.18164
Spike	675	695	QTQTNSPSRASSVASQSIIAY	2196.09	Spike + mAb P008_60	10 min (20 C)	11.1124	0	5.24857
Spike	675	695	QTQTNSPSRASSVASQSIIAY	2196.09	Spike + mAb P008_60	100 min (20 C)	11.5672	0	5.23843
Spike	675	695	QTQTNSPSRASSVASQSIIAY	2196.09	Spike alone	20 s (ice)	9.36587	0.100745	5.25936
Spike	675	695	QTQTNSPSRASSVASQSIIAY	2196.09	Spike alone	15 s (20 C)	9.96874	0.089083	5.19025
Spike	675	695	QTQTNSPSRASSVASQSIIAY	2196.09	Spike alone	1 min (20 C)	10.4713	0	5.18045
Spike	675	695	QTQTNSPSRASSVASQSIIAY	2196.09	Spike alone	10 min (20 C)	11.0927	0	5.246
Spike	675	695	QTQTNSPSRASSVASQSIIAY	2196.09	Spike alone	100 min (20 C)	11.4882	0	5.24297
Spike	676	694	TQTNSPSRASSVASQSIIA	1904.97	Spike + mAb P008_60	20 s (ice)	9.19823	0.103078	4.56688
Spike	676	694	TQTNSPSRASSVASQSIIA	1904.97	Spike + mAb P008_60	15 s (20 C)	9.50538	0.04371	4.50124
Spike	676	694	TQTNSPSRASSVASQSIIA	1904.97	Spike + mAb P008_60	1 min (20 C)	10.0566	0	4.50605
Spike	676	694	TQTNSPSRASSVASQSIIA	1904.97	Spike + mAb P008_60	10 min (20 C)	10.0421	0	4.56318
Spike	676	694	TQTNSPSRASSVASQSIIA	1904.97	Spike + mAb P008_60	100 min (20 C)	10.4661	0	4.55978
Spike	676	694	TQTNSPSRASSVASQSIIA	1904.97	Spike alone	20 s (ice)	8.99926	0.09172	4.57057
Spike	676	694	TQTNSPSRASSVASQSIIA	1904.97	Spike alone	15 s (20 C)	9.53643	0.067404	4.51171
Spike	676	694	TQTNSPSRASSVASQSIIA	1904.97	Spike alone	1 min (20 C)	10.0761	0	4.505
Spike	676	694	TQTNSPSRASSVASQSIIA	1904.97	Spike alone	10 min (20 C)	9.95808	0	4.56899
Spike	676	694	TQTNSPSRASSVASQSIIA	1904.97	Spike alone	100 min (20 C)	10.3278	0	4.55931
Spike	680	691	SPSRASSVASQS	1163.57	Maximally labelled state	Max	5.97105	0	4.02132
Spike	680	691	SPSRASSVASQS	1163.57	Spike + mAb P008_60	20 s (ice)	1.64664	0.029094	4.02114
Spike	680	691	SPSRASSVASQS	1163.57	Spike + mAb P008_60	15 s (20 C)	1.90268	0.049417	3.95999
Spike	680	691	SPSRASSVASQS	1163.57	Spike + mAb P008_60	1 min (20 C)	2.10225	0	3.96437
Spike	680	691	SPSRASSVASQS	1163.57	Spike + mAb P008_60	10 min (20 C)	2.40028	0	4.02058
Spike	680	691	SPSRASSVASQS	1163.57	Spike + mAb P008_60	100 min (20 C)	3.3931	0	4.02036
Spike	680	691	SPSRASSVASQS	1163.57	Spike alone	20 s (ice)	1.59158	0.048997	4.03167
Spike	680	691	SPSRASSVASQS	1163.57	Spike alone	15 s (20 C)	1.84158	0.047476	3.96543
Spike	680	691	SPSRASSVASQS	1163.57	Spike alone	1 min (20 C)	2.04601	0	3.9651
Spike	680	691	SPSRASSVASQS	1163.57	Spike alone	10 min (20 C)	2.54595	0	4.03148
Spike	680	691	SPSRASSVASQS	1163.57	Spike alone	100 min (20 C)	3.30078	0	4.02867
Spike	687	694	VASQSIIA	788.451	Maximally labelled state	Max	4.69907	0	4.66059
Spike	687	694	VASQSIIA	788.451	Spike + mAb P008_60	20 s (ice)	2.59655	0.074078	4.67064
Spike	687	694	VASQSIIA	788.451	Spike + mAb P008_60	15 s (20 C)	2.91786	0.052217	4.60132
Spike	687	694	VASQSIIA	788.451	Spike + mAb P008_60	1 min (20 C)	3.55126	0	4.60734
Spike	687	694	VASQSIIA	788.451	Spike + mAb P008_60	10 min (20 C)	4.40395	0	4.66851
Spike	687	694	VASQSIIA	788.451	Spike + mAb P008_60	100 min (20 C)	4.60601	0	4.65897
Spike	687	694	VASQSIIA	788.451	Spike alone	20 s (ice)	2.48462	0.007953	4.67916
Spike	687	694	VASQSIIA	788.451	Spike alone	15 s (20 C)	2.79377	0.030496	4.60691
Spike	687	694	VASQSIIA	788.451	Spike alone	1 min (20 C)	3.49133	0	4.60563
Spike	687	694	VASQSIIA	788.451	Spike alone	10 min (20 C)	4.19934	0	4.6745
Spike	687	694	VASQSIIA	788.451	Spike alone	100 min (20 C)	4.47291	0	4.66381
Spike	695	699	YTMSL	614.285	Maximally labelled state	Max	2.56553	0	6.07253
Spike	695	699	YTMSL	614.285	Spike + mAb P008_60	20 s (ice)	2.01914	0.019195	6.07471
Spike	695	699	YTMSL	614.285	Spike + mAb P008_60	15 s (20 C)	2.32775	0.018925	5.98991
Spike	695	699	YTMSL	614.285	Spike + mAb P008_60	1 min (20 C)	2.57442	0	5.99319
Spike	695	699	YTMSL	614.285	Spike + mAb P008_60	10 min (20 C)	2.52219	0	6.06267
Spike	695	699	YTMSL	614.285	Spike + mAb P008_60	100 min (20 C)	2.51145	0	6.0514
Spike	695	699	YTMSL	614.285	Spike alone	20 s (ice)	1.95799	0.010394	6.07756
Spike	695	699	YTMSL	614.285	Spike alone	15 s (20 C)	2.24865	0.079229	5.99663
Spike	695	699	YTMSL	614.285	Spike alone	1 min (20 C)	2.57848	0	5.99288
Spike	695	699	YTMSL	614.285	Spike alone	10 min (20 C)	2.54924	0	6.06431
Spike	695	699	YTMSL	614.285	Spike alone	100 min (20 C)	2.48103	0	6.05766
Spike	695	702	YTMSLGAE	871.387	Maximally labelled state	Max	4.0646	0	5.43137
Spike	695	702	YTMSLGAE	871.387	Spike + mAb P008_60	20 s (ice)	3.66428	0.021403	5.43696
Spike	695	702	YTMSLGAE	871.387	Spike + mAb P008_60	15 s (20 C)	3.8069	0.042365	5.35615
Spike	695	702	YTMSLGAE	871.387	Spike + mAb P008_60	1 min (20 C)	4.10582	0	5.35874
Spike	695	702	YTMSLGAE	871.387	Spike + mAb P008_60	10 min (20 C)	3.82881	0	5.43109
Spike	695	702	YTMSLGAE	871.387	Spike + mAb P008_60	100 min (20 C)	3.93485	0	5.42316
Spike	695	702	YTMSLGAE	871.387	Spike alone	20 s (ice)	3.54153	0.079038	5.44022
Spike	695	702	YTMSLGAE	871.387	Spike alone	15 s (20 C)	3.78302	0.024962	5.36546
Spike	695	702	YTMSLGAE	871.387	Spike alone	1 min (20 C)	4.11369	0	5.35798
Spike	695	702	YTMSLGAE	871.387	Spike alone	10 min (20 C)	3.92385	0	5.42581
Spike	695	702	YTMSLGAE	871.387	Spike alone	100 min (20 C)	3.83925	0	5.42642
Spike	695	703	YTMSLGAEN	985.429	Maximally labelled state	Max	4.75927	0	5.18921
Spike	695	703	YTMSLGAEN	985.429	Spike + mAb P008_60	20 s (ice)	4.2253	0.07562	5.1966
Spike	695	703	YTMSLGAEN	985.429	Spike + mAb P008_60	15 s (20 C)	4.59174	0.028959	5.11577
Spike	695	703	YTMSLGAEN	985.429	Spike + mAb P008_60	1 min (20 C)	4.90966	0	5.12076
Spike	695	703	YTMSLGAEN	985.429	Spike + mAb P008_60	10 min (20 C)	4.58462	0	5.18566
Spike	695	703	YTMSLGAEN	985.429	Spike + mAb P008_60	100 min (20 C)	4.74593	0	5.17731
Spike	695	703	YTMSLGAEN	985.429	Spike alone	20 s (ice)	4.17041	0.070572	5.20701
Spike	695	703	YTMSLGAEN	985.429	Spike alone	15 s (20 C)	4.54664	0.085853	5.1235
Spike	695	703	YTMSLGAEN	985.429	Spike alone	1 min (20 C)	4.97679	0	5.12154
Spike	695	703	YTMSLGAEN	985.429	Spike alone	10 min (20 C)	4.64756	0	5.18717
Spike	695	703	YTMSLGAEN	985.429	Spike alone	100 min (20 C)	4.68494	0	5.18738
Spike	695	704	YTMSLGAENS	1072.46	Maximally labelled state	Max	5.46313	0	5.13657
Spike	695	704	YTMSLGAENS	1072.46	Spike + mAb P008_60	20 s (ice)	4.9379	0.09553	5.14421
Spike	695	704	YTMSLGAENS	1072.46	Spike + mAb P008_60	15 s (20 C)	5.25283	0.032217	5.06053
Spike	695	704	YTMSLGAENS	1072.46	Spike + mAb P008_60	1 min (20 C)	5.54537	0	5.06328
Spike	695	704	YTMSLGAENS	1072.46	Spike + mAb P008_60	10 min (20 C)	5.23012	0	5.134
Spike	695	704	YTMSLGAENS	1072.46	Spike + mAb P008_60	100 min (20 C)	5.23138	0	5.1251
Spike	695	704	YTMSLGAENS	1072.46	Spike alone	20 s (ice)	4.84047	0.064286	5.14754
Spike	695	704	YTMSLGAENS	1072.46	Spike alone	15 s (20 C)	5.24314	0.051579	5.06656
Spike	695	704	YTMSLGAENS	1072.46	Spike alone	1 min (20 C)	5.57945	0	5.06424
Spike	695	704	YTMSLGAENS	1072.46	Spike alone	10 min (20 C)	5.2039	0	5.13246
Spike	695	704	YTMSLGAENS	1072.46	Spike alone	100 min (20 C)	5.15358	0	5.12838
Spike	695	706	YTMSLGAENSVA	1242.57	Maximally labelled state	Max	6.93776	0	5.49482
Spike	695	706	YTMSLGAENSVA	1242.57	Spike + mAb P008_60	20 s (ice)	6.58965	0.042657	5.50123
Spike	695	706	YTMSLGAENSVA	1242.57	Spike + mAb P008_60	15 s (20 C)	6.84984	0.015697	5.41567
Spike	695	706	YTMSLGAENSVA	1242.57	Spike + mAb P008_60	1 min (20 C)	7.21781	0	5.41895
Spike	695	706	YTMSLGAENSVA	1242.57	Spike + mAb P008_60	10 min (20 C)	6.68168	0	5.4924
Spike	695	706	YTMSLGAENSVA	1242.57	Spike + mAb P008_60	100 min (20 C)	6.6856	0	5.48966
Spike	695	706	YTMSLGAENSVA	1242.57	Spike alone	20 s (ice)	6.48378	0.091097	5.50171
Spike	695	706	YTMSLGAENSVA	1242.57	Spike alone	15 s (20 C)	6.79499	0.027652	5.42405
Spike	695	706	YTMSLGAENSVA	1242.57	Spike alone	1 min (20 C)	7.19259	0	5.4176
Spike	695	706	YTMSLGAENSVA	1242.57	Spike alone	10 min (20 C)	6.55848	0	5.49377
Spike	695	706	YTMSLGAENSVA	1242.57	Spike alone	100 min (20 C)	6.66528	0	5.48624
Spike	696	702	TMSLGAE	708.323	Maximally labelled state	Max	3.20845	0	4.6977
Spike	696	702	TMSLGAE	708.323	Spike + mAb P008_60	20 s (ice)	3.22438	0.065447	4.69745
Spike	696	702	TMSLGAE	708.323	Spike + mAb P008_60	15 s (20 C)	3.26491	0.012133	4.62031
Spike	696	702	TMSLGAE	708.323	Spike + mAb P008_60	1 min (20 C)	3.25469	0	4.62542
Spike	696	702	TMSLGAE	708.323	Spike + mAb P008_60	10 min (20 C)	3.04855	0	4.69772
Spike	696	702	TMSLGAE	708.323	Spike + mAb P008_60	100 min (20 C)	2.93555	0	4.69316
Spike	696	702	TMSLGAE	708.323	Spike alone	20 s (ice)	3.23174	0.063723	4.70467
Spike	696	702	TMSLGAE	708.323	Spike alone	15 s (20 C)	3.22745	0.001893	4.62714
Spike	696	702	TMSLGAE	708.323	Spike alone	1 min (20 C)	3.28421	0	4.62401
Spike	696	702	TMSLGAE	708.323	Spike alone	10 min (20 C)	2.92699	0	4.70281
Spike	696	702	TMSLGAE	708.323	Spike alone	100 min (20 C)	2.98925	0	4.69341
Spike	696	704	TMSLGAENS	909.398	Maximally labelled state	Max	4.47442	0	4.37965
Spike	696	704	TMSLGAENS	909.398	Spike + mAb P008_60	20 s (ice)	4.67698	0.121452	4.37995
Spike	696	704	TMSLGAENS	909.398	Spike + mAb P008_60	15 s (20 C)	4.63376	0.021915	4.30788
Spike	696	704	TMSLGAENS	909.398	Spike + mAb P008_60	1 min (20 C)	4.58723	0	4.31322
Spike	696	704	TMSLGAENS	909.398	Spike + mAb P008_60	10 min (20 C)	4.21578	0	4.38406
Spike	696	704	TMSLGAENS	909.398	Spike + mAb P008_60	100 min (20 C)	4.3642	0	4.37388
Spike	696	704	TMSLGAENS	909.398	Spike alone	20 s (ice)	4.56382	0.066169	4.38389
Spike	696	704	TMSLGAENS	909.398	Spike alone	15 s (20 C)	4.61771	0.045025	4.3128
Spike	696	704	TMSLGAENS	909.398	Spike alone	1 min (20 C)	4.65618	0	4.3094
Spike	696	704	TMSLGAENS	909.398	Spike alone	10 min (20 C)	4.17918	0	4.38681
Spike	696	704	TMSLGAENS	909.398	Spike alone	100 min (20 C)	4.29875	0	4.37782
Spike	696	706	TMSLGAENSVA	1079.5	Maximally labelled state	Max	5.95786	0	4.89329
Spike	696	706	TMSLGAENSVA	1079.5	Spike + mAb P008_60	20 s (ice)	6.08604	0.174962	4.89702
Spike	696	706	TMSLGAENSVA	1079.5	Spike + mAb P008_60	15 s (20 C)	6.05773	0.115368	4.8207
Spike	696	706	TMSLGAENSVA	1079.5	Spike + mAb P008_60	1 min (20 C)	6.09392	0	4.82778
Spike	696	706	TMSLGAENSVA	1079.5	Spike + mAb P008_60	10 min (20 C)	5.52166	0	4.89468
Spike	696	706	TMSLGAENSVA	1079.5	Spike + mAb P008_60	100 min (20 C)	5.5608	0	4.88413
Spike	696	706	TMSLGAENSVA	1079.5	Spike alone	20 s (ice)	5.94665	0.128798	4.9043
Spike	696	706	TMSLGAENSVA	1079.5	Spike alone	15 s (20 C)	6.09232	0.024189	4.82922
Spike	696	706	TMSLGAENSVA	1079.5	Spike alone	1 min (20 C)	6.12582	0	4.82537
Spike	696	706	TMSLGAENSVA	1079.5	Spike alone	10 min (20 C)	5.52669	0	4.89385
Spike	696	706	TMSLGAENSVA	1079.5	Spike alone	100 min (20 C)	5.477	0	4.89309
Spike	719	723	TISVT	520.298	Maximally labelled state	Max	2.5061	0	3.91496
Spike	719	723	TISVT	520.298	Spike + mAb P008_60	20 s (ice)	0.246791	0.015577	3.90323
Spike	719	723	TISVT	520.298	Spike + mAb P008_60	15 s (20 C)	0.658816	0.006733	3.86129
Spike	719	723	TISVT	520.298	Spike + mAb P008_60	1 min (20 C)	0.901828	0	3.86944
Spike	719	723	TISVT	520.298	Spike + mAb P008_60	10 min (20 C)	1.16645	0	3.92027
Spike	719	723	TISVT	520.298	Spike + mAb P008_60	100 min (20 C)	1.19527	0	3.92347
Spike	719	723	TISVT	520.298	Spike alone	20 s (ice)	0.261119	0.001107	3.91608
Spike	719	723	TISVT	520.298	Spike alone	15 s (20 C)	0.566776	0.04137	3.86789
Spike	719	723	TISVT	520.298	Spike alone	1 min (20 C)	0.870931	0	3.86717
Spike	719	723	TISVT	520.298	Spike alone	10 min (20 C)	1.16062	0	3.93757
Spike	719	723	TISVT	520.298	Spike alone	100 min (20 C)	1.15724	0	3.9197
Spike	722	731	VTTEILPVSM	1089.59	Maximally labelled state	Max	4.98957	0	6.35609
Spike	722	731	VTTEILPVSM	1089.59	Spike + mAb P008_60	20 s (ice)	1.29601	0.072563	6.37333
Spike	722	731	VTTEILPVSM	1089.59	Spike + mAb P008_60	15 s (20 C)	1.75361	0.042557	6.29786
Spike	722	731	VTTEILPVSM	1089.59	Spike + mAb P008_60	1 min (20 C)	1.76507	0	6.301
Spike	722	731	VTTEILPVSM	1089.59	Spike + mAb P008_60	10 min (20 C)	1.73239	0	6.35783
Spike	722	731	VTTEILPVSM	1089.59	Spike + mAb P008_60	100 min (20 C)	1.85604	0	6.34922
Spike	722	731	VTTEILPVSM	1089.59	Spike alone	20 s (ice)	1.10804	0.062043	6.37194
Spike	722	731	VTTEILPVSM	1089.59	Spike alone	15 s (20 C)	1.68285	0.081853	6.29739
Spike	722	731	VTTEILPVSM	1089.59	Spike alone	1 min (20 C)	1.70629	0	6.2957
Spike	722	731	VTTEILPVSM	1089.59	Spike alone	10 min (20 C)	1.75993	0	6.35983
Spike	722	731	VTTEILPVSM	1089.59	Spike alone	100 min (20 C)	1.83613	0	6.35611
Spike	724	731	TEILPVSM	889.47	Maximally labelled state	Max	3.60938	0	6.22503
Spike	724	731	TEILPVSM	889.47	Spike + mAb P008_60	20 s (ice)	0.501136	0.024271	6.25175
Spike	724	731	TEILPVSM	889.47	Spike + mAb P008_60	15 s (20 C)	1.05845	0.039623	6.17988
Spike	724	731	TEILPVSM	889.47	Spike + mAb P008_60	1 min (20 C)	1.02518	0	6.18491
Spike	724	731	TEILPVSM	889.47	Spike + mAb P008_60	10 min (20 C)	1.1572	0	6.23968
Spike	724	731	TEILPVSM	889.47	Spike + mAb P008_60	100 min (20 C)	1.1566	0	6.2366
Spike	724	731	TEILPVSM	889.47	Spike alone	20 s (ice)	0.493754	0.016214	6.25638
Spike	724	731	TEILPVSM	889.47	Spike alone	15 s (20 C)	1.08724	0.033143	6.18457
Spike	724	731	TEILPVSM	889.47	Spike alone	1 min (20 C)	1.12692	0	6.18311
Spike	724	731	TEILPVSM	889.47	Spike alone	10 min (20 C)	1.09946	0	6.23584
Spike	724	731	TEILPVSM	889.47	Spike alone	100 min (20 C)	1.18716	0	6.23336
Spike	725	742	EILPVSMTKTSVDCTMYI	2030.98	Spike + mAb P008_60	20 s (ice)	4.00462	0.049772	5.47154
Spike	725	742	EILPVSMTKTSVDCTMYI	2030.98	Spike + mAb P008_60	15 s (20 C)	4.33494	0.038573	5.39593
Spike	725	742	EILPVSMTKTSVDCTMYI	2030.98	Spike + mAb P008_60	1 min (20 C)	4.6067	0	5.3997
Spike	725	742	EILPVSMTKTSVDCTMYI	2030.98	Spike + mAb P008_60	10 min (20 C)	4.71207	0	5.46047
Spike	725	742	EILPVSMTKTSVDCTMYI	2030.98	Spike + mAb P008_60	100 min (20 C)	5.19841	0	5.45022
Spike	725	742	EILPVSMTKTSVDCTMYI	2030.98	Spike alone	20 s (ice)	3.68879	0.021738	5.48802
Spike	725	742	EILPVSMTKTSVDCTMYI	2030.98	Spike alone	15 s (20 C)	4.1316	0.037954	5.40372
Spike	725	742	EILPVSMTKTSVDCTMYI	2030.98	Spike alone	1 min (20 C)	4.25161	0	5.39189
Spike	725	742	EILPVSMTKTSVDCTMYI	2030.98	Spike alone	10 min (20 C)	5.16289	0	5.45835
Spike	725	742	EILPVSMTKTSVDCTMYI	2030.98	Spike alone	100 min (20 C)	6.63436	0	5.45082
Spike	741	748	YICGDSTE	887.345	Maximally labelled state	Max	3.29003	0	4.2523
Spike	741	748	YICGDSTE	887.345	Spike + mAb P008_60	20 s (ice)	2.10163	0.148342	4.24859
Spike	741	748	YICGDSTE	887.345	Spike + mAb P008_60	15 s (20 C)	2.29489	0.010132	4.17754
Spike	741	748	YICGDSTE	887.345	Spike + mAb P008_60	1 min (20 C)	2.73697	0	4.17825
Spike	741	748	YICGDSTE	887.345	Spike + mAb P008_60	10 min (20 C)	2.97737	0	4.24427
[truncated: 1,512 more rows]
